# Supplementary material for: Roles of sonic hedgehog signaling in retinal patterning and neurogenesis during mammalian eye development
Source: Development. 2026 May 12;153(9):dev205143. doi: 10.1242/dev.205143 (PMC13245920; doi:10.1242/dev.205143)
Supplement: Table S1. RNA-Sequencing expression data from control and Rax-SmoCKO E13.5 eyes. Normalized RNA-seq counts for genes detected in four control (CONTROL1-4) and four Rax-SmoCKO (SMO1-4) samples. [file develop-153-205143-TableS1.xlsx]

## Sheet: Sheet1
Gene.stable.ID	Gene.name	CONTROL1	CONTROL2	CONTROL3	CONTROL4	SMO1	SMO2	SMO3	SMO4		CONTROL	SMO
ENSMUSG00000027016	Zfp385b	15	15	21	18	37	36	34	39		17.25	36.5
ENSMUSG00000099543	Gm29322	4	4	5	4	1	0	1	0		4.25	0.5
ENSMUSG00000039114	Nrn1	103	123	101	126	187	195	171	200		113.25	188.25
ENSMUSG00000043913	Ccdc60	43	50	50	49	69	79	75	70		48	73.25
ENSMUSG00000117536	Gm41669	0	1	1	0	3	3	4	3		0.5	3.25
ENSMUSG00000001761	Smo	72	91	64	83	12	23	12	11		77.5	14.5
ENSMUSG00000002908	Kcnn1	25	30	41	28	66	53	57	56		31	58
ENSMUSG00000109560	Gm8463	3	3	2	2	0	1	0	0		2.5	0.25
ENSMUSG00000032172	Olfm2	64	68	65	63	102	88	102	94		65	96.5
ENSMUSG00000037217	Syn1	24	26	26	30	38	34	35	40		26.5	36.75
ENSMUSG00000074826	Ramacl	4	2	1	3	10	11	8	7		2.5	9
ENSMUSG00000021983	Atp8a2	31	37	42	47	67	73	58	61		39.25	64.75
ENSMUSG00000002633	Shh	7	12	8	8	18	19	17	18		8.75	18
ENSMUSG00000007021	Syngr3	28	31	26	29	37	41	39	45		28.5	40.5
ENSMUSG00000030598	Fbxo17	18	19	22	17	26	29	25	30		19	27.5
ENSMUSG00000035969	Rusc2	90	109	101	90	127	136	124	146		97.5	133.25
ENSMUSG00000106717	Gm42798	6	5	4	3	9	10	9	8		4.5	9
ENSMUSG00000021254	Gpatch2l	57	62	64	56	78	79	76	69		59.75	75.5
ENSMUSG00000041000	Trim62	15	17	15	15	23	19	22	22		15.5	21.5
ENSMUSG00000120027	Gm57071	1	1	2	0	5	7	5	4		1	5.25
ENSMUSG00000040280	Ndufa4l2	29	27	23	25	46	60	51	61		26	54.5
ENSMUSG00000002341	Ncan	96	147	120	120	195	190	170	204		120.75	189.75
ENSMUSG00000092260	Zfp963	27	25	29	31	47	44	41	37		28	42.25
ENSMUSG00000020704	Asic2	41	46	41	30	78	72	56	71		39.5	69.25
ENSMUSG00000042078	Svop	26	33	29	33	43	39	40	47		30.25	42.25
ENSMUSG00000044667	Plppr4	24	24	20	21	42	50	45	36		22.25	43.25
ENSMUSG00000102662	Gm38377	3	3	4	4	1	1	1	1		3.5	1
ENSMUSG00000108278	Gm44194	0	0	0	0	3	2	3	2		0	2.5
ENSMUSG00000120877	5033425G24Rik	3	3	4	4	2	0	1	1		3.5	1
ENSMUSG00000075316	Scn9a	63	78	70	101	124	113	135	145		78	129.25
ENSMUSG00000041046	Ramp3	28	33	26	27	37	43	36	42		28.5	39.5
ENSMUSG00000060257	Scrt2	34	43	38	36	46	56	56	51		37.75	52.25
ENSMUSG00000024517	Grp	2	4	1	6	46	56	48	30		3.25	45
ENSMUSG00000115424	D130079A08Rik	10	13	13	7	21	23	21	16		10.75	20.25
ENSMUSG00000004360	9330159F19Rik	195	232	238	220	318	313	266	283		221.25	295
ENSMUSG00000018589	Glra2	5	6	5	5	8	9	10	11		5.25	9.5
ENSMUSG00000045382	Cxcr4	52	52	67	58	75	89	84	99		57.25	86.75
ENSMUSG00000065778	Gm22154	2	2	3	2	0	1	1	0		2.25	0.5
ENSMUSG00000076448	Mir763	2	3	3	2	1	1	1	0		2.5	0.75
ENSMUSG00000085142	Gm12702	0	1	1	1	2	3	2	3		0.75	2.5
ENSMUSG00000112035	Gm30539	2	2	0	0	5	3	5	5		1	4.5
ENSMUSG00000047298	Kcnv2	1	0	1	0	2	2	3	2		0.5	2.25
ENSMUSG00000075273	Ift70b	27	41	32	32	89	116	76	85		33	91.5
ENSMUSG00000054976	Nyap2	89	126	118	127	184	169	148	173		115	168.5
ENSMUSG00000025094	Slc18a2	62	87	86	93	180	156	124	144		82	151
ENSMUSG00000109317	Gm45041	8	8	9	9	6	6	4	4		8.5	5
ENSMUSG00000024500	Ppp2r2b	117	168	149	148	200	216	220	195		145.5	207.75
ENSMUSG00000020684	Rasl10b	152	176	165	158	185	194	189	202		162.75	192.5
ENSMUSG00000004366	Sst	51	46	73	60	117	98	86	122		57.5	105.75
ENSMUSG00000105230	Gm42433	4	1	3	4	6	10	8	10		3	8.5
ENSMUSG00000025889	Snca	376	460	439	435	571	629	508	568		427.5	569
ENSMUSG00000041986	Elmod1	53	55	51	54	86	71	74	74		53.25	76.25
ENSMUSG00000055421	Pcdh9	137	152	142	168	188	204	177	188		149.75	189.25
ENSMUSG00000027273	Snap25	192	229	222	235	273	262	266	294		219.5	273.75
ENSMUSG00000033486	Catsper2	6	8	5	8	14	13	11	10		6.75	12
ENSMUSG00000019872	Smpdl3a	22	23	21	20	28	29	33	27		21.5	29.25
ENSMUSG00000019888	Mgat4c	6	16	7	11	22	26	20	24		10	23
ENSMUSG00000022044	Stmn4	171	221	185	237	302	283	297	312		203.5	298.5
ENSMUSG00000037143	Cfap61	1	1	2	0	3	4	5	3		1	3.75
ENSMUSG00000039278	Pcsk1n	43	48	43	54	64	63	63	58		47	62
ENSMUSG00000048899	Rimkla	35	35	37	32	46	52	43	44		34.75	46.25
ENSMUSG00000031748	Gnao1	225	286	262	276	332	392	332	334		262.25	347.5
ENSMUSG00000109074	Gm45162	1	2	2	2	0	0	1	0		1.75	0.25
ENSMUSG00000098447	Gm27184	1	2	2	2	0	1	0	0		1.75	0.25
ENSMUSG00000109226	Gm45039	0	0	1	0	2	1	2	2		0.25	1.75
ENSMUSG00000020312	Shc2	57	62	61	52	67	72	71	79		58	72.25
ENSMUSG00000064065	Ipcef1	37	31	33	44	55	46	57	51		36.25	52.25
ENSMUSG00000040276	Pacsin1	35	42	49	44	67	55	64	55		42.5	60.25
ENSMUSG00000116607	4930534H18Rik	2	2	2	1	0	0	0	0		1.75	0
ENSMUSG00000087424	5730405O15Rik	2	1	2	2	0	0	0	0		1.75	0
ENSMUSG00000084250	Gm13550	0	0	0	0	2	2	1	2		0	1.75
ENSMUSG00000031688	Pou4f2	651	927	925	885	1421	1241	1128	1152		847	1235.5
ENSMUSG00000036790	Slitrk2	47	50	90	66	122	142	122	95		63.25	120.25
ENSMUSG00000096257	Ccer2	8	16	11	16	29	23	20	24		12.75	24
ENSMUSG00000120252	Gm31504	2	1	2	2	4	4	4	6		1.75	4.5
ENSMUSG00000079415	Cntf	2	2	1	2	5	3	5	5		1.75	4.5
ENSMUSG00000050272	Dscam	63	85	83	76	91	111	108	114		76.75	106
ENSMUSG00000073295	Nudt11	184	215	208	202	255	286	245	240		202.25	256.5
ENSMUSG00000076431	Sox4	2372	3166	2837	2736	3813	4035	3454	3419		2777.75	3680.25
ENSMUSG00000120441	Gm57424	0	3	1	0	7	14	15	10		1	11.5
ENSMUSG00000114584	Gm47694	3	2	0	4	8	7	6	6		2.25	6.75
ENSMUSG00000010476	Ebf3	693	842	887	949	1184	1214	1006	1129		842.75	1133.25
ENSMUSG00000046961	Gpr156	24	35	32	24	59	44	42	49		28.75	48.5
ENSMUSG00000027014	Cwc22	938	1090	1404	1040	724	661	590	428		1118	600.75
ENSMUSG00000050549	Fam241a	26	27	32	28	32	37	39	37		28.25	36.25
ENSMUSG00000102748	Pcdhgb2	4	3	3	3	5	7	5	6		3.25	5.75
ENSMUSG00000017344	Vtn	10	13	9	10	13	16	15	16		10.5	15
ENSMUSG00000051243	Islr2	685	943	838	1013	1158	1265	1269	1306		869.75	1249.5
ENSMUSG00000032549	Rab6b	289	382	315	376	432	506	441	449		340.5	457
ENSMUSG00000019927	Ube2d1	303	369	288	322	423	431	396	392		320.5	410.5
ENSMUSG00000082226	Gm715	21	27	31	26	13	19	18	12		26.25	15.5
ENSMUSG00000003657	Calb2	63	86	63	61	100	110	89	123		68.25	105.5
ENSMUSG00000075707	Dio3	151	191	126	152	99	70	91	82		155	85.5
ENSMUSG00000075033	Nxpe3	36	43	50	37	54	62	59	56		41.5	57.75
ENSMUSG00000048022	Tmem229a	60	61	59	63	77	86	79	71		60.75	78.25
ENSMUSG00000081731	Calr-ps	3	6	5	6	2	2	2	0		5	1.5
ENSMUSG00000108486	Gm44836	12	8	11	9	2	6	5	0		10	3.25
ENSMUSG00000040274	Cdk6	721	1003	806	818	605	587	502	329		837	505.75
ENSMUSG00000106450	Gm43018	15	15	12	12	11	8	9	9		13.5	9.25
ENSMUSG00000025407	Gli1	66	87	46	100	3	19	13	6		74.75	10.25
ENSMUSG00000037826	Ppm1k	90	96	118	93	147	139	127	119		99.25	133
ENSMUSG00000056938	Acbd4	3	3	0	2	8	6	7	4		2	6.25
ENSMUSG00000038077	Kcna6	7	16	6	9	22	23	19	18		9.5	20.5
ENSMUSG00000031734	Irx3	109	170	139	149	190	234	190	202		141.75	204
ENSMUSG00000034755	Pcdh11x	15	29	28	23	46	40	35	36		23.75	39.25
ENSMUSG00000028128	F3	9	8	3	6	18	21	16	11		6.5	16.5
ENSMUSG00000001552	Jup	57	86	87	79	111	132	125	97		77.25	116.25
ENSMUSG00000032908	Sgpp2	5	4	5	2	7	12	10	8		4	9.25
ENSMUSG00000029712	Actl6b	28	23	23	24	43	35	33	33		24.5	36
ENSMUSG00000030787	Lyve1	14	17	11	14	7	10	2	5		14	6
ENSMUSG00000057054	Inca1	3	4	0	3	7	6	10	6		2.5	7.25
ENSMUSG00000071151	Gm4799	10	9	9	10	15	13	12	12		9.5	13
ENSMUSG00000099839	Gm29374	0	1	0	1	3	4	6	3		0.5	4
ENSMUSG00000114506	Gm5666	3	3	4	4	1	0	2	2		3.5	1.25
ENSMUSG00000117662	Gm4013	2	2	1	1	5	4	3	3		1.5	3.75
ENSMUSG00000039813	Tbc1d2	0	1	1	0	2	4	3	2		0.5	2.75
ENSMUSG00000027978	Prss12	0	1	0	1	2	4	3	2		0.5	2.75
ENSMUSG00000119822	n-R5s92	1	0	1	0	4	2	3	2		0.5	2.75
ENSMUSG00000056436	Cyct	0	0	0	0	4	2	3	2		0	2.75
ENSMUSG00000052572	Dlg2	12	15	13	20	32	23	26	22		15	25.75
ENSMUSG00000068735	Trp53i11	174	218	216	202	290	253	257	235		202.5	258.75
ENSMUSG00000022421	Nptxr	31	30	37	34	45	56	62	47		33	52.5
ENSMUSG00000061186	Sfmbt2	18	12	14	16	19	23	21	21		15	21
ENSMUSG00000095139	Pou3f2	108	159	145	139	236	250	227	169		137.75	220.5
ENSMUSG00000107390	Gm43323	2	1	3	3	4	6	6	4		2.25	5
ENSMUSG00000087103	Gm13344	0	1	2	0	4	6	3	7		0.75	5
ENSMUSG00000024268	Celf4	346	429	391	472	530	499	540	568		409.5	534.25
ENSMUSG00000019947	Arid5b	151	210	206	204	286	284	244	235		192.75	262.25
ENSMUSG00000019578	Ubxn6	110	133	103	116	149	149	152	131		115.5	145.25
ENSMUSG00000054763	Defb42	3	1	6	4	13	8	18	13		3.5	13
ENSMUSG00000041891	Lman1	1837	2297	2354	2105	4229	4261	3611	2877		2148.25	3744.5
ENSMUSG00000020926	Adam11	27	34	39	27	45	56	45	42		31.75	47
ENSMUSG00000032238	Rora	279	309	379	304	537	397	436	446		317.75	454
ENSMUSG00000026888	Grb14	17	19	12	22	24	35	27	29		17.5	28.75
ENSMUSG00000085287	4833418N02Rik	12	22	20	17	31	33	23	28		17.75	28.75
ENSMUSG00000040724	Kcna2	30	23	23	26	44	47	32	48		25.5	42.75
ENSMUSG00000041548	Hspb8	8	13	19	16	24	31	25	21		14	25.25
ENSMUSG00000036913	Trim67	93	139	120	133	163	186	148	179		121.25	169
ENSMUSG00000055733	Nap1l3	70	91	85	88	125	145	119	103		83.5	123
ENSMUSG00000021799	Opn4	5	7	7	8	3	3	5	1		6.75	3
ENSMUSG00000025408	Ddit3	23	29	33	27	37	42	36	35		28	37.5
ENSMUSG00000038068	Rnf144b	62	67	71	68	86	105	83	102		67	94
ENSMUSG00000037221	Mospd3	15	17	21	16	27	22	23	22		17.25	23.5
ENSMUSG00000097907	Raxos1	3	4	8	3	13	11	12	7		4.5	10.75
ENSMUSG00000025056	Nr0b1	30	47	21	30	2	4	3	6		32	3.75
ENSMUSG00000027071	P2rx3	1	4	7	6	10	12	9	11		4.5	10.5
ENSMUSG00000020431	Adcy1	40	51	50	50	66	83	65	62		47.75	69
ENSMUSG00000039485	Tspyl4	236	265	184	195	330	314	276	293		220	303.25
ENSMUSG00000049235	Gm7324	96	124	101	82	233	268	204	154		100.75	214.75
ENSMUSG00000103823	Gm7899	3	5	4	1	9	8	8	5		3.25	7.5
ENSMUSG00000084124	Gm13588	10	13	11	18	23	22	17	22		13	21
ENSMUSG00000025212	Sfxn3	60	73	74	65	93	116	96	85		68	97.5
ENSMUSG00000040907	Atp1a3	18	25	22	19	27	40	41	34		21	35.5
ENSMUSG00000022474	Pmm1	69	85	84	82	102	106	96	89		80	98.25
ENSMUSG00000083860	Gm13313	4	2	3	3	2	1	1	0		3	1
ENSMUSG00000027574	Nkain4	48	49	42	46	58	62	55	51		46.25	56.5
ENSMUSG00000022454	Nell2	103	174	107	168	176	246	238	254		138	228.5
ENSMUSG00000070644	Etnk2	5	4	9	6	9	12	11	11		6	10.75
ENSMUSG00000053825	Ppfia2	152	191	164	179	207	220	194	215		171.5	209
ENSMUSG00000024036	Slc37a1	53	67	58	56	76	67	69	76		58.5	72
ENSMUSG00000029385	Ccng2	336	415	403	377	569	555	475	449		382.75	512
ENSMUSG00000034265	Zdhhc14	16	23	20	23	34	45	31	31		20.5	35.25
ENSMUSG00000035189	Ano4	5	4	9	7	20	17	10	15		6.25	15.5
ENSMUSG00000048015	Neurod4	214	258	230	276	320	308	316	308		244.5	313
ENSMUSG00000081662	Gm14098	2	1	1	2	0	0	0	0		1.5	0
ENSMUSG00000108391	Gm9768	2	1	1	2	0	0	0	0		1.5	0
ENSMUSG00000113864	Gm48381	2	2	1	1	0	0	0	0		1.5	0
ENSMUSG00000024409	Psors1c2	0	0	0	0	1	2	1	2		0	1.5
ENSMUSG00000099342	Gm18180	0	0	0	0	2	1	2	1		0	1.5
ENSMUSG00002076421	Gm55781	0	0	0	0	2	2	1	1		0	1.5
ENSMUSG00000006403	Adamts4	44	62	66	55	83	93	80	68		56.75	81
ENSMUSG00000029862	Clcn1	7	6	7	3	10	11	10	9		5.75	10
ENSMUSG00000099397	Gm7809	2	5	3	2	14	16	11	7		3	12
ENSMUSG00000071076	Jund	540	667	563	537	795	820	710	657		576.75	745.5
ENSMUSG00000029552	Tes	197	231	244	221	288	324	279	254		223.25	286.25
ENSMUSG00000028681	Ptch2	15	13	9	19	8	6	3	3		14	5
ENSMUSG00000059146	Ntrk3	12	32	19	19	47	46	29	40		20.5	40.5
ENSMUSG00000048349	Pou4f1	238	343	316	288	403	459	350	403		296.25	403.75
ENSMUSG00000042073	Abhd14b	3	3	4	6	6	11	9	8		4	8.5
ENSMUSG00000053613	Notumos	1	1	0	2	2	3	3	3		1	2.75
ENSMUSG00000071112	Spx	1	0	1	2	2	3	3	3		1	2.75
ENSMUSG00000064647	Gm23301	0	1	0	0	2	3	2	1		0.25	2
ENSMUSG00000108557	Gm44835	9	8	6	4	2	1	4	1		6.75	2
ENSMUSG00000036766	Dner	118	170	142	162	172	236	208	219		148	208.75
ENSMUSG00000038352	Arl5c	4	4	5	6	8	11	7	11		4.75	9.25
ENSMUSG00000059742	Kcnh7	12	17	10	9	16	24	20	25		12	21.25
ENSMUSG00000040412	Elapor1	0	2	2	4	7	5	7	4		2	5.75
ENSMUSG00000062991	Nrg1	74	106	80	99	127	129	131	105		89.75	123
ENSMUSG00000049037	Clec4a1	1	1	2	1	0	0	0	0		1.25	0
ENSMUSG00000083344	Gm7363	1	1	2	1	0	0	0	0		1.25	0
ENSMUSG00000109216	Gm44907	1	2	1	1	0	0	0	0		1.25	0
ENSMUSG00000086404	Gm6787	1	1	2	1	0	0	0	0		1.25	0
ENSMUSG00000110279	Gm45552	1	2	1	1	0	0	0	0		1.25	0
ENSMUSG00000040554	Aipl1	2	2	2	2	0	1	1	1		2	0.75
ENSMUSG00000109418	Gm44800	1	1	0	1	2	2	2	2		0.75	2
ENSMUSG00000121090	Gm57226	0	0	0	0	2	1	1	1		0	1.25
ENSMUSG00000072115	Ang	0	0	0	0	1	1	2	1		0	1.25
ENSMUSG00000050700	Emilin3	0	0	0	0	2	1	1	1		0	1.25
ENSMUSG00000034863	Ano8	103	115	132	127	156	140	145	147		119.25	147
ENSMUSG00000024970	Spindoc	131	136	107	137	156	181	179	146		127.75	165.5
ENSMUSG00000001504	Irx2	151	181	186	197	318	265	226	245		178.75	263.5
ENSMUSG00000024256	Adcyap1	76	106	111	88	180	131	129	142		95.25	145.5
ENSMUSG00000019852	Arfgef3	127	184	139	158	190	219	198	212		152	204.75
ENSMUSG00000089760	D030046N08Rik	23	26	15	28	11	11	15	7		23	11
ENSMUSG00000087305	A430035B10Rik	10	15	13	17	28	28	26	17		13.75	24.75
ENSMUSG00000106802	Gm42885	0	0	0	0	3	2	2	1		0	2
ENSMUSG00000026113	Inpp4a	32	52	40	46	70	73	54	57		42.5	63.5
ENSMUSG00000107021	Gm42853	4	6	6	2	10	9	7	8		4.5	8.5
ENSMUSG00000022438	Parvb	81	126	126	98	130	170	166	156		107.75	155.5
ENSMUSG00000021587	Pcsk1	2	1	2	2	3	5	3	4		1.75	3.75
ENSMUSG00000039315	Clnk	0	0	0	1	1	2	3	3		0.25	2.25
ENSMUSG00000028927	Padi2	0	1	0	0	2	3	3	1		0.25	2.25
ENSMUSG00000022358	Fbxo32	71	79	83	80	109	127	106	93		78.25	108.75
ENSMUSG00000070695	Cntnap5a	2	7	8	8	10	16	11	15		6.25	13
ENSMUSG00000025092	Hspa12a	159	187	180	218	278	253	231	218		186	245
ENSMUSG00000048385	Scrt1	53	76	74	75	85	111	88	101		69.5	96.25
ENSMUSG00000030307	Slc6a11	46	68	68	61	90	112	85	78		60.75	91.25
ENSMUSG00000057098	Ebf1	660	909	888	930	1254	1234	988	1078		846.75	1138.5
ENSMUSG00000045038	Prkce	84	112	121	117	134	172	153	135		108.5	148.5
ENSMUSG00000051652	Lrrc3	24	43	43	42	66	56	51	56		38	57.25
ENSMUSG00000081800	Gm14200	1	2	2	1	0	0	1	0		1.5	0.25
ENSMUSG00000116518	Gm49494	1	2	2	1	0	1	0	0		1.5	0.25
ENSMUSG00000121794		2	1	1	2	0	0	1	0		1.5	0.25
ENSMUSG00000091542	Gm17167	2	1	2	2	0	0	1	1		1.75	0.5
ENSMUSG00000106093	Gm42722	1	2	2	2	1	0	0	1		1.75	0.5
ENSMUSG00000102419	Gm36940	2	1	2	2	1	0	1	0		1.75	0.5
ENSMUSG00000109231	Gm45737	1	2	2	2	1	1	0	0		1.75	0.5
ENSMUSG00000117822	Eef1a1-ps1	2	2	2	3	3	4	3	4		2.25	3.5
ENSMUSG00000104634	Gm42461	0	1	0	1	2	2	2	1		0.5	1.75
ENSMUSG00000105645	Gm6649	1	0	1	0	2	2	2	1		0.5	1.75
ENSMUSG00000121114	Gm41291	1	0	1	0	2	2	2	1		0.5	1.75
ENSMUSG00000103864	Gm37415	0	1	0	0	1	2	1	2		0.25	1.5
ENSMUSG00000119476	Rnu1a1	0	0	0	1	1	1	2	2		0.25	1.5
ENSMUSG00000120855	Gm57365	0	0	1	0	1	1	2	2		0.25	1.5
ENSMUSG00000120119	Gm41244	1	0	0	0	1	1	2	2		0.25	1.5
ENSMUSG00000097977	Gm5652	0	0	0	1	1	2	1	2		0.25	1.5
ENSMUSG00000087387	Gm15420	1	0	0	0	1	2	2	1		0.25	1.5
ENSMUSG00000028634	Hivep3	30	19	21	20	35	39	40	27		22.5	35.25
ENSMUSG00000042763	Maneal	39	39	37	38	48	49	41	47		38.25	46.25
ENSMUSG00000048706	Lurap1l	25	39	29	46	47	63	57	51		34.75	54.5
ENSMUSG00000040209	Zfp704	380	532	392	453	304	314	289	256		439.25	290.75
ENSMUSG00000040721	Zfhx2	104	135	140	126	194	206	143	185		126.25	182
ENSMUSG00000028348	Cavin4	8	13	13	12	17	17	14	20		11.5	17
ENSMUSG00000097311	Gm26871	5	5	5	5	3	2	2	4		5	2.75
ENSMUSG00000075587	Gm11531	2	5	3	3	9	6	7	5		3.25	6.75
ENSMUSG00000043614	Vps37d	57	71	68	66	92	84	79	73		65.5	82
ENSMUSG00000043670	Diras1	12	15	12	17	16	24	22	23		14	21.25
ENSMUSG00000046727	Cystm1	35	43	35	57	66	68	54	83		42.5	67.75
ENSMUSG00000054934	Kcnmb4	60	79	76	64	89	99	88	80		69.75	89
ENSMUSG00000024109	Nrxn1	237	350	305	314	436	452	377	357		301.5	405.5
ENSMUSG00000108723	Gm44837	4	7	8	6	17	14	12	9		6.25	13
ENSMUSG00000003154	Foxj2	22	34	31	33	51	48	36	41		30	44
ENSMUSG00000047261	Gap43	1764	2473	2066	2680	2845	3202	2812	3400		2245.75	3064.75
ENSMUSG00000041730	Drgx	8	8	9	13	17	12	14	15		9.5	14.5
ENSMUSG00000027834	Serpini1	74	103	72	58	111	122	121	108		76.75	115.5
ENSMUSG00000018865	Sult4a1	17	29	24	30	32	36	38	41		25	36.75
ENSMUSG00000036699	Zcchc12	5	3	7	7	14	17	17	8		5.5	14
ENSMUSG00000026312	Cdh7	36	43	43	24	57	61	47	52		36.5	54.25
ENSMUSG00000027612	Mmp24	34	45	46	46	55	55	51	57		42.75	54.5
ENSMUSG00000052135	Foxo6	10	13	8	7	13	15	15	16		9.5	14.75
ENSMUSG00000027796	Smad9	20	19	15	14	15	8	7	7		17	9.25
ENSMUSG00000104704	Gm43133	11	11	16	13	6	10	5	1		12.75	5.5
ENSMUSG00000018411	Mapt	905	1369	1071	1300	1404	1715	1507	1707		1161.25	1583.25
ENSMUSG00000052301	Doc2a	29	34	20	25	17	20	8	14		27	14.75
ENSMUSG00000056602	Fry	42	59	40	59	75	91	65	67		50	74.5
ENSMUSG00000049001	Ndnf	70	91	70	70	54	63	56	46		75.25	54.75
ENSMUSG00000085201	Nr6a1os	4	5	2	4	2	1	0	2		3.75	1.25
ENSMUSG00000115729	Gm5468	3	3	2	1	3	6	5	5		2.25	4.75
ENSMUSG00000109714	Gm35021	2	2	0	3	4	3	5	5		1.75	4.25
ENSMUSG00000030701	Plekhb1	2	3	3	6	7	9	9	5		3.5	7.5
ENSMUSG00000027499	Pkia	394	447	441	467	500	526	539	464		437.25	507.25
ENSMUSG00000029120	Ppp2r2c	187	249	242	273	337	307	270	336		237.75	312.5
ENSMUSG00000037035	Inhbb	1	2	0	4	4	5	8	5		1.75	5.5
ENSMUSG00000042873	Lhfpl4	144	192	169	185	226	203	214	214		172.5	214.25
ENSMUSG00000010505	Myt1	212	340	294	322	453	399	365	389		292	401.5
ENSMUSG00000031144	Syp	38	49	56	47	57	74	64	83		47.5	69.5
ENSMUSG00000026614	Slc30a10	24	35	26	31	34	46	39	48		29	41.75
ENSMUSG00000059401	Mamld1	16	21	15	11	24	24	20	29		15.75	24.25
ENSMUSG00000002190	Clgn	30	37	34	29	51	37	42	48		32.5	44.5
ENSMUSG00000040663	Clcf1	7	4	5	5	4	3	2	1		5.25	2.5
ENSMUSG00000035594	Chrna5	9	13	15	15	28	34	21	20		13	25.75
ENSMUSG00000048070	Pirt	4	7	7	5	15	20	9	15		5.75	14.75
ENSMUSG00000047810	Ccdc88b	1	2	1	1	3	3	5	6		1.25	4.25
ENSMUSG00000090005	Gm16540	5	5	7	8	3	3	3	3		6.25	3
ENSMUSG00000027646	Src	158	160	162	178	188	234	201	194		164.5	204.25
ENSMUSG00000039795	Zfand1	31	32	38	29	44	56	42	41		32.5	45.75
ENSMUSG00000092805	Gm26461	4	7	4	6	2	4	1	2		5.25	2.25
ENSMUSG00000039166	Akap7	277	365	334	350	419	495	407	384		331.5	426.25
ENSMUSG00000033061	Resp18	4	10	14	15	22	24	15	21		10.75	20.5
ENSMUSG00000046991	Wdr27	17	8	20	17	27	31	26	20		15.5	26
ENSMUSG00000024064	Galnt14	5	12	11	11	26	24	16	15		9.75	20.25
ENSMUSG00000113540	Gm47206	7	6	5	3	3	2	2	1		5.25	2
ENSMUSG00000028383	Hsdl2	115	155	121	133	166	192	159	154		131	167.75
ENSMUSG00000027344	Fsip1	8	6	6	7	3	6	3	2		6.75	3.5
ENSMUSG00000114442	F630042J09Rik	3	2	2	2	5	6	6	3		2.25	5
ENSMUSG00000031391	L1cam	119	180	122	145	202	266	182	199		141.5	212.25
ENSMUSG00000022076	Klhl1	127	146	114	140	180	197	160	149		131.75	171.5
ENSMUSG00002076220	Gm54891	0	2	1	0	4	3	2	2		0.75	2.75
ENSMUSG00000034361	Cpne2	22	21	24	36	16	11	12	11		25.75	12.5
ENSMUSG00000031562	Dctd	95	111	99	95	71	82	56	34		100	60.75
ENSMUSG00000103047	Gm37310	7	5	3	4	2	1	2	1		4.75	1.5
ENSMUSG00000052760	A630001G21Rik	6	8	5	8	4	5	3	4		6.75	4
ENSMUSG00000022208	Jph4	3	9	13	11	13	19	21	16		9	17.25
ENSMUSG00000036306	Lzts1	42	51	57	54	85	80	69	58		51	73
ENSMUSG00000101655	2310040G24Rik	1	1	2	2	2	4	3	4		1.5	3.25
ENSMUSG00000106054	Gm43623	0	1	1	0	2	3	1	3		0.5	2.25
ENSMUSG00000104241	Gm9442	1	0	1	0	1	2	3	3		0.5	2.25
ENSMUSG00000069439	Gm8444	0	0	1	1	2	3	3	1		0.5	2.25
ENSMUSG00000085829	Gm4285	12	13	15	10	9	10	6	9		12.5	8.5
ENSMUSG00000032436	Cmtm7	23	29	26	23	41	35	39	28		25.25	35.75
ENSMUSG00000016346	Kcnq2	27	34	37	46	53	47	45	57		36	50.5
ENSMUSG00000046607	Hrk	29	38	49	50	60	64	57	61		41.5	60.5
ENSMUSG00000028104	Polr3gl	32	42	42	40	34	27	28	32		39	30.25
ENSMUSG00000039840	Epg5	51	54	59	41	83	71	69	58		51.25	70.25
ENSMUSG00000063239	Grm4	7	12	9	10	12	15	12	16		9.5	13.75
ENSMUSG00000064655	Gm25788	2	1	3	2	1	1	0	0		2	0.5
ENSMUSG00000025170	Rab40b	2	3	2	3	2	0	1	1		2.5	1
ENSMUSG00000115813	Gm46447	0	2	1	1	3	2	2	3		1	2.5
ENSMUSG00000080718	Gm8019	0	1	0	1	1	3	2	2		0.5	2
ENSMUSG00000108474	Gm44895	1	1	0	0	2	3	1	2		0.5	2
ENSMUSG00000042631	Xkr7	0	1	1	0	1	3	2	2		0.5	2
ENSMUSG00000049107	Ntf3	9	8	10	11	17	22	12	20		9.5	17.75
ENSMUSG00000042444	Mindy2	614	785	807	788	975	998	821	902		748.5	924
ENSMUSG00000046822	Slc39a3	24	39	34	32	43	55	57	39		32.25	48.5
ENSMUSG00000097145	9230114K14Rik	5	6	16	7	21	17	17	16		8.5	17.75
ENSMUSG00000119317	Gm25596	7	7	8	5	2	1	6	2		6.75	2.75
ENSMUSG00000106379	Lhfpl3	7	8	5	6	9	15	11	10		6.5	11.25
ENSMUSG00000026688	Mgst3	47	51	28	45	57	55	65	67		42.75	61
ENSMUSG00000038175	Mylip	56	70	103	93	127	124	120	109		80.5	120
ENSMUSG00000021066	Atl1	140	182	143	185	219	208	192	207		162.5	206.5
ENSMUSG00000104822	Gm42967	3	4	3	4	3	0	0	0		3.5	0.75
ENSMUSG00000026825	Dnm1	8	13	13	7	16	18	16	14		10.25	16
ENSMUSG00000035900	Gramd4	105	124	104	111	168	152	141	122		111	145.75
ENSMUSG00000085715	Tsix	5	4	5	5	3	0	0	3		4.75	1.5
ENSMUSG00000010803	Gabra1	3	4	2	2	6	9	7	4		2.75	6.5
ENSMUSG00000105950	Gm43679	12	11	11	7	8	5	7	3		10.25	5.75
ENSMUSG00000098274	Rpl24	2	1	1	3	7	8	5	3		1.75	5.75
ENSMUSG00000107586	Gm44283	23	22	15	16	13	10	8	15		19	11.5
ENSMUSG00000023236	Scg5	150	183	194	182	369	363	215	300		177.25	311.75
ENSMUSG00000117049	Gm6540	3	3	5	2	0	2	1	1		3.25	1
ENSMUSG00000080774	Gm9143	0	2	1	1	5	3	3	2		1	3.25
ENSMUSG00000025905	Oprk1	0	1	1	1	2	7	7	5		0.75	5.25
ENSMUSG00000110772	Gm47856	1	4	3	3	1	0	1	0		2.75	0.5
ENSMUSG00000106291	1110003F10Rik	4	7	2	3	10	7	10	6		4	8.25
ENSMUSG00000024211	Grm8	5	11	7	5	9	19	16	14		7	14.5
ENSMUSG00000031618	Nr3c2	4	8	6	17	22	18	28	14		8.75	20.5
ENSMUSG00000034450	Gulo	22	29	33	20	32	44	44	34		26	38.5
ENSMUSG00000055652	Klhl25	56	50	54	52	59	70	64	58		53	62.75
ENSMUSG00000032679	Cd59a	128	162	171	147	215	246	209	167		152	209.25
ENSMUSG00000102845	Gm38033	1	1	1	2	0	0	0	1		1.25	0.25
ENSMUSG00000080783	Gm8250	2	1	1	1	0	0	0	1		1.25	0.25
ENSMUSG00000000263	Glra1	1	2	1	1	0	1	0	0		1.25	0.25
ENSMUSG00000064735	Gm23057	1	1	2	1	1	0	0	0		1.25	0.25
ENSMUSG00000024266	Adad2	1	1	2	1	0	0	1	0		1.25	0.25
ENSMUSG00000025432	Avil	1	2	1	1	0	0	1	0		1.25	0.25
ENSMUSG00000090624	Gm17060	1	1	1	2	0	0	1	0		1.25	0.25
ENSMUSG00000101172	Gm28535	1	1	2	1	0	1	0	0		1.25	0.25
ENSMUSG00000111326	Gm3953	1	1	1	2	0	0	1	0		1.25	0.25
ENSMUSG00000000982	Ccl3	2	1	1	1	0	1	0	0		1.25	0.25
ENSMUSG00000097561	4632411P08Rik	1	2	1	1	0	1	0	0		1.25	0.25
ENSMUSG00000105337	1700094M23Rik	1	1	2	1	1	0	0	0		1.25	0.25
ENSMUSG00000115569	Gm49169	1	2	1	1	1	0	0	0		1.25	0.25
ENSMUSG00000082061	Gm12726	2	1	1	1	0	1	0	0		1.25	0.25
ENSMUSG00000041577	Prelp	2	1	2	2	1	1	0	1		1.75	0.75
ENSMUSG00000103925	B230112G18Rik	0	1	1	1	2	1	2	2		0.75	1.75
ENSMUSG00000064755	Gm26328	0	1	1	1	2	2	2	1		0.75	1.75
ENSMUSG00000108689	Gm45354	0	0	2	0	2	4	2	2		0.5	2.5
ENSMUSG00000071192	Wfikkn1	1	0	0	0	1	2	1	1		0.25	1.25
ENSMUSG00000056316	Gm9996	0	1	0	0	2	1	1	1		0.25	1.25
ENSMUSG00000119376	Gm23217	0	0	1	0	1	2	1	1		0.25	1.25
ENSMUSG00000119838	Gm23444	0	0	1	0	1	2	1	1		0.25	1.25
ENSMUSG00000121796		0	0	2	0	3	3	3	1		0.5	2.5
ENSMUSG00000024497	Pou4f3	10	11	10	18	18	33	25	20		12.25	24
ENSMUSG00000104597	B230334C09Rik	9	13	10	11	15	14	13	13		10.75	13.75
ENSMUSG00000063235	Ptpmt1	91	124	116	109	149	161	144	118		110	143
ENSMUSG00000039913	Pak5	161	193	190	209	235	226	213	220		188.25	223.5
ENSMUSG00000021700	Rab3c	145	215	156	196	234	262	208	242		178	236.5
ENSMUSG00000072944	Nup62cl	11	7	7	9	17	15	10	13		8.5	13.75
ENSMUSG00000041642	Kif21b	175	221	203	222	259	264	239	223		205.25	246.25
ENSMUSG00000107165	Gm43747	2	2	2	1	5	3	3	3		1.75	3.5
ENSMUSG00000121250	Gm57462	2	2	1	2	4	4	4	2		1.75	3.5
ENSMUSG00000030587	2200002D01Rik	1	1	1	0	3	1	3	3		0.75	2.5
ENSMUSG00000018543	1700001P01Rik	2	0	0	0	2	3	2	2		0.5	2.25
ENSMUSG00000041073	Nacad	48	50	62	77	83	82	81	89		59.25	83.75
ENSMUSG00000086451	4933431K23Rik	8	4	7	9	2	5	4	1		7	3
ENSMUSG00000034098	Fstl5	21	37	30	32	57	51	44	35		30	46.75
ENSMUSG00000033540	Idua	5	6	8	5	5	3	3	3		6	3.5
ENSMUSG00000097784	A430105J06Rik	15	19	21	19	10	17	8	12		18.5	11.75
ENSMUSG00000048216	Gpr85	147	241	225	214	277	309	267	261		206.75	278.5
ENSMUSG00000113106	Gm47139	12	9	10	7	6	6	2	7		9.5	5.25
ENSMUSG00000120258	Gm56596	27	21	30	33	50	39	48	32		27.75	42.25
ENSMUSG00000027220	Syt13	188	251	233	246	253	326	276	323		229.5	294.5
ENSMUSG00000028654	Mycl	271	326	279	273	353	338	341	305		287.25	334.25
ENSMUSG00000039607	Rbms3	145	162	121	190	194	246	212	186		154.5	209.5
ENSMUSG00000028528	Dnajc6	55	64	51	60	95	100	77	67		57.5	84.75
ENSMUSG00000041959	S100a10	91	122	84	138	139	240	182	168		108.75	182.25
ENSMUSG00000025959	Klf7	1394	1994	1845	1789	2359	2479	1924	2212		1755.5	2243.5
ENSMUSG00000097050	Gm9918	5	7	6	5	9	8	13	14		5.75	11
ENSMUSG00000119989	Gm39213	9	15	15	17	6	12	2	1		14	5.25
ENSMUSG00000089829	Gm16565	10	13	14	13	11	7	5	9		12.5	8
ENSMUSG00000033768	Nrxn2	245	342	338	389	404	456	471	399		328.5	432.5
ENSMUSG00000028360	Slc44a5	30	33	35	38	41	49	47	37		34	43.5
ENSMUSG00000022559	Fbxl6	85	76	121	132	79	45	49	54		103.5	56.75
ENSMUSG00000024261	Syt4	146	242	161	251	235	319	301	354		200	302.25
ENSMUSG00000026100	Mstn	34	34	18	37	44	74	54	88		30.75	65
ENSMUSG00000043391	2510009E07Rik	416	511	560	570	609	693	583	666		514.25	637.75
ENSMUSG00000024501	Dpysl3	1728	2395	2195	2218	2659	2932	2487	2474		2134	2638
ENSMUSG00000044071	Tafa2	36	50	26	27	62	52	43	65		34.75	55.5
ENSMUSG00000104548	Gm43857	24	22	28	21	21	7	15	11		23.75	13.5
ENSMUSG00000031934	Panx1	97	136	128	136	158	172	150	145		124.25	156.25
ENSMUSG00000102206	Pcdha11	3	5	4	3	2	1	2	3		3.75	2
ENSMUSG00000120818	Gm56764	4	6	5	4	3	3	4	2		4.75	3
ENSMUSG00000086881	Gm13594	1	0	2	2	3	4	3	2		1.25	3
ENSMUSG00000040287	Stac3	1	4	2	3	0	1	0	0		2.5	0.25
ENSMUSG00000085666	Tdg-ps2	11	15	17	15	9	7	13	5		14.5	8.5
ENSMUSG00000121184	Gm57395	14	21	24	16	31	30	22	26		18.75	27.25
ENSMUSG00000027500	Stmn2	1830	2583	2343	2567	2992	3070	2776	2943		2330.75	2945.25
ENSMUSG00000029361	Nos1	3	4	3	4	11	8	6	6		3.5	7.75
ENSMUSG00000121141	Gm56878	422	605	472	459	673	677	604	560		489.5	628.5
ENSMUSG00000029442	Cfap251	125	159	147	144	133	110	82	106		143.75	107.75
ENSMUSG00000066880	Zfp617	125	135	138	122	102	120	100	77		130	99.75
ENSMUSG00000102803	Gm37477	5	4	5	6	8	6	6	8		5	7
ENSMUSG00000092083	Kcnb2	38	53	37	46	55	54	62	54		43.5	56.25
ENSMUSG00000120958	Gm57003	8	7	11	7	7	3	4	5		8.25	4.75
ENSMUSG00000102742	Pcdhga11	38	39	43	35	26	37	30	25		38.75	29.5
ENSMUSG00000022055	Nefl	1137	1840	1520	1718	2173	2367	1882	1930		1553.75	2088
ENSMUSG00000053192	Mllt11	475	661	541	635	679	789	688	738		578	723.5
ENSMUSG00000057963	Itpk1	37	39	40	32	46	45	42	40		37	43.25
ENSMUSG00000053395	Cacng8	16	24	22	26	41	30	28	30		22	32.25
ENSMUSG00000002006	Pdzd4	26	32	43	38	44	47	52	46		34.75	47.25
ENSMUSG00000031517	Gpm6a	1340	1746	1521	1521	2041	1998	1693	1730		1532	1865.5
ENSMUSG00000033419	Snap91	170	253	194	235	277	295	259	280		213	277.75
ENSMUSG00000120426	Gm56758	3	0	3	0	4	5	4	5		1.5	4.5
ENSMUSG00000121178	Gm56874	1	1	2	2	7	3	4	4		1.5	4.5
ENSMUSG00000057244	Gm6139	1	3	4	1	9	10	8	3		2.25	7.5
ENSMUSG00000027936	Crtc2	24	17	19	17	33	29	28	21		19.25	27.75
ENSMUSG00000119959	Lppos	3	4	5	5	7	9	7	5		4.25	7
ENSMUSG00000118164	Gm20570	4	3	6	4	7	5	9	9		4.25	7.5
ENSMUSG00000031792	Usb1	157	201	203	197	274	272	245	200		189.5	247.75
ENSMUSG00000029121	Crmp1	446	680	546	600	738	847	666	709		568	740
ENSMUSG00000056494	Cngb3	10	16	9	16	19	21	18	19		12.75	19.25
ENSMUSG00000074227	Spint2	43	47	45	54	62	79	71	53		47.25	66.25
ENSMUSG00000046637	Ttc34	2	3	2	4	1	1	1	1		2.75	1
ENSMUSG00000074365	Crxos	0	0	0	0	2	1	1	3		0	1.75
ENSMUSG00000117468	Gm7059	0	0	0	0	1	2	3	1		0	1.75
ENSMUSG00000121832	Gm5124	35	52	50	41	55	77	55	63		44.5	62.5
ENSMUSG00000078521	Aunip	91	120	107	97	81	96	67	61		103.75	76.25
ENSMUSG00000042804	Gpr153	47	52	50	69	72	64	76	72		54.5	71
ENSMUSG00000094497	Gm8210	21	25	22	9	38	37	32	23		19.25	32.5
ENSMUSG00000039478	Micu3	151	182	180	230	248	260	236	217		185.75	240.25
ENSMUSG00000039512	Bltp3a	37	50	58	34	76	74	62	52		44.75	66
ENSMUSG00000121879	Zfp862-ps	37	39	36	49	30	31	35	23		40.25	29.75
ENSMUSG00000021338	Carmil1	24	32	24	22	31	37	34	30		25.5	33
ENSMUSG00000081520	Gm16200	2	7	4	3	9	13	8	6		4	9
ENSMUSG00000026735	Ptf1a	61	93	58	91	98	116	94	123		75.75	107.75
ENSMUSG00000046556	Zfp319	88	118	125	104	138	148	127	130		108.75	135.75
ENSMUSG00000024519	Cplx4	3	3	3	3	7	5	4	5		3	5.25
ENSMUSG00000082229	Nap1l2	36	63	49	56	81	75	66	61		51	70.75
ENSMUSG00000054514	Atad3aos	11	16	18	14	21	24	16	24		14.75	21.25
ENSMUSG00000027967	Neurog2	549	564	609	597	824	702	688	637		579.75	712.75
ENSMUSG00000079157	Nalf1	55	84	58	75	97	91	91	87		68	91.5
ENSMUSG00000037070	Rbmxl1	301	403	374	371	274	337	238	195		362.25	261
ENSMUSG00000060044	Tmem26	16	17	10	20	24	42	32	23		15.75	30.25
ENSMUSG00000019876	Pkib	39	48	41	38	57	75	52	53		41.5	59.25
ENSMUSG00000030125	Lrrc23	43	30	37	34	49	65	49	43		36	51.5
ENSMUSG00000037843	Vstm2l	30	38	35	64	59	65	64	92		41.75	70
ENSMUSG00000094910	D430019H16Rik	141	209	184	217	251	262	234	229		187.75	244
ENSMUSG00000115306	Gm49159	8	12	13	7	7	1	5	6		10	4.75
ENSMUSG00000039542	Ncam1	2992	4249	3689	3678	4748	5165	4297	4109		3652	4579.75
ENSMUSG00000097275	Gm26648	5	6	9	6	1	1	6	2		6.5	2.5
ENSMUSG00000121092	Gm56862	73	97	99	88	149	197	118	128		89.25	148
ENSMUSG00000027130	Slc12a6	88	104	98	90	111	131	134	103		95	119.75
ENSMUSG00000057182	Scn3a	194	230	220	225	301	338	252	253		217.25	286
ENSMUSG00000068614	Actc1	0	0	1	0	2	6	2	4		0.25	3.5
ENSMUSG00000024777	Ppp2r5b	49	79	75	68	87	95	86	92		67.75	90
ENSMUSG00000028546	Elavl4	3208	4425	4449	4169	5814	5194	4638	4773		4062.75	5104.75
ENSMUSG00000030310	Slc6a1	2	8	7	9	8	12	15	15		6.5	12.5
ENSMUSG00000043895	S1pr2	25	40	34	27	50	67	52	37		31.5	51.5
ENSMUSG00000042608	Stk40	69	73	83	72	90	113	86	89		74.25	94.5
ENSMUSG00000048731	Ggnbp1	4	7	9	7	10	10	10	11		6.75	10.25
ENSMUSG00000021219	Rgs6	31	56	33	54	55	94	68	69		43.5	71.5
ENSMUSG00000005045	Chd5	4	4	2	2	4	7	5	5		3	5.25
ENSMUSG00000072494	Ppp1r3e	0	2	2	0	2	5	3	3		1	3.25
ENSMUSG00000025237	Parp6	87	102	105	124	138	139	134	112		104.5	130.75
ENSMUSG00000069227	Gprin1	118	162	149	192	207	222	194	199		155.25	205.5
ENSMUSG00000120060	Gm56964	5	5	8	5	11	8	7	9		5.75	8.75
ENSMUSG00000014846	Tppp3	124	185	122	151	170	200	203	200		145.5	193.25
ENSMUSG00000020668	Kif3c	95	117	112	128	146	140	129	127		113	135.5
ENSMUSG00000038112	AW551984	27	22	19	28	35	42	46	27		24	37.5
ENSMUSG00000082503	Gm12229	6	4	2	4	1	0	1	3		4	1.25
ENSMUSG00000104873	Gm40332	4	4	6	2	3	1	0	1		4	1.25
ENSMUSG00000030707	Coro1a	13	21	12	16	22	21	22	32		15.5	24.25
ENSMUSG00000041794	Myrip	9	5	4	6	8	9	10	11		6	9.5
ENSMUSG00000030110	Ret	75	108	69	101	116	143	101	132		88.25	123
ENSMUSG00000022537	Tmem44	27	38	26	30	42	49	42	33		30.25	41.5
ENSMUSG00000046447	Camk2n1	648	774	754	723	897	1017	863	773		724.75	887.5
ENSMUSG00000023439	Gnb3	3	3	5	4	5	8	9	12		3.75	8.5
ENSMUSG00000083793	Gm14274	0	5	3	1	4	9	5	8		2.25	6.5
ENSMUSG00000120842	Gm57136	2	3	1	2	5	4	7	3		2	4.75
ENSMUSG00000074903	Gm2058	0	1	2	1	6	4	3	2		1	3.75
ENSMUSG00000081792	Anp32b-ps1	5	8	6	5	5	3	4	2		6	3.5
ENSMUSG00000097842	9330104G04Rik	11	17	13	19	18	22	20	24		15	21
ENSMUSG00000027993	Trim2	906	1123	1156	986	1540	1280	1191	1217		1042.75	1307
ENSMUSG00000028012	Rrh	9	10	12	12	5	7	10	4		10.75	6.5
ENSMUSG00000031738	Irx6	5	13	10	14	20	21	14	15		10.5	17.5
ENSMUSG00000068154	Insm1	385	475	531	474	591	571	520	570		466.25	563
ENSMUSG00000061603	Akap6	246	371	319	336	457	434	363	379		318	408.25
ENSMUSG00000039904	Gpr37	65	105	64	91	99	129	117	110		81.25	113.75
ENSMUSG00000048445	Ccdc57	25	29	20	19	11	20	17	9		23.25	14.25
ENSMUSG00000015981	Stk32c	10	10	13	17	14	20	23	19		12.5	19
ENSMUSG00000066129	Kndc1	3	4	6	7	11	6	10	8		5	8.75
ENSMUSG00000025470	Zfp511	28	42	41	43	32	26	25	26		38.5	27.25
ENSMUSG00000074282	Zfp94	12	15	23	12	22	25	21	27		15.5	23.75
ENSMUSG00000029482	Aacs	119	151	141	124	151	180	149	161		133.75	160.25
ENSMUSG00000042109	Csdc2	7	5	4	6	10	14	8	8		5.5	10
ENSMUSG00000037649	H2-DMa	6	2	6	7	15	8	8	14		5.25	11.25
ENSMUSG00000082962	Gm10601	2	0	2	0	6	3	2	4		1	3.75
ENSMUSG00000031788	Kifc3	9	9	16	12	19	36	26	18		11.5	24.75
ENSMUSG00000091845	Rpl36-ps12	3	2	3	2	6	5	7	3		2.5	5.25
ENSMUSG00000048473	Sult6b2	1	0	0	0	2	1	4	2		0.25	2.25
ENSMUSG00000035849	Krt222	0	0	0	1	1	4	2	2		0.25	2.25
ENSMUSG00000043463	Rab9b	24	31	27	43	36	50	46	47		31.25	44.75
ENSMUSG00000051111	Sv2c	39	72	46	57	78	93	71	67		53.5	77.25
ENSMUSG00000110744	Gm5171	4	3	3	3	0	3	0	1		3.25	1
ENSMUSG00000050164	Mchr1	1	1	0	1	1	3	4	4		0.75	3
ENSMUSG00000083902	Tent2-ps1	1	3	2	1	0	0	0	1		1.75	0.25
ENSMUSG00000022479	Vdr	3	1	2	1	1	0	0	0		1.75	0.25
ENSMUSG00000102546	Gm9722	3	2	1	1	0	0	1	0		1.75	0.25
ENSMUSG00000106254	Gm42907	3	1	2	1	1	0	0	0		1.75	0.25
ENSMUSG00000112257	Gm47623	1	2	3	1	1	0	0	0		1.75	0.25
ENSMUSG00000120282	Gm56738	3	2	1	1	0	1	0	0		1.75	0.25
ENSMUSG00000079505	Gm11131	2	2	3	2	0	0	2	1		2.25	0.75
ENSMUSG00000088793	Gm22540	2	1	1	1	4	3	2	2		1.25	2.75
ENSMUSG00000081911	Mrps36-ps2	0	1	1	1	1	3	2	3		0.75	2.25
ENSMUSG00000077248	Gm23275	0	1	1	1	3	3	1	2		0.75	2.25
ENSMUSG00000081453	Gm6767	0	1	0	0	1	1	2	3		0.25	1.75
ENSMUSG00000120862	Gm57299	0	0	1	0	2	1	1	3		0.25	1.75
ENSMUSG00000031712	Il15	0	1	0	0	1	3	1	2		0.25	1.75
ENSMUSG00000019909	Fam162b	1	0	0	0	1	1	3	2		0.25	1.75
ENSMUSG00000120762	Gm57026	0	1	0	0	3	2	1	1		0.25	1.75
ENSMUSG00000073102	Drc1	0	1	0	0	3	1	2	1		0.25	1.75
ENSMUSG00000075289	Carns1	8	7	8	10	13	18	13	10		8.25	13.5
ENSMUSG00000035835	Plppr3	125	218	177	175	263	245	210	218		173.75	234
ENSMUSG00000058748	Zfp958	71	90	82	87	68	75	72	58		82.5	68.25
ENSMUSG00000028952	Zbtb48	10	6	6	9	3	6	4	5		7.75	4.5
ENSMUSG00000020656	Grhl1	3	4	2	4	1	3	0	0		3.25	1
ENSMUSG00000032259	Drd2	0	1	0	2	3	2	5	2		0.75	3
ENSMUSG00000042116	Vwa1	1	1	3	1	3	10	5	7		1.5	6.25
ENSMUSG00000024873	Cnih2	40	65	46	62	80	76	68	65		53.25	72.25
ENSMUSG00000109771	Gm35315	14	13	14	16	10	13	11	13		14.25	11.75
ENSMUSG00000021466	Ptch1	209	306	209	246	172	195	188	121		242.5	169
ENSMUSG00000049350	Zg16	1	2	0	0	4	2	2	2		0.75	2.5
ENSMUSG00000002930	Ppp1r17	102	92	83	94	142	149	98	125		92.75	128.5
ENSMUSG00000032338	Hcn4	130	152	176	157	206	186	169	179		153.75	185
ENSMUSG00000034701	Neurod1	633	776	744	722	1044	927	870	762		718.75	900.75
ENSMUSG00000025956	Mettl21a	54	77	62	64	95	95	78	70		64.25	84.5
ENSMUSG00000022144	Gdnf	3	4	4	4	4	7	8	7		3.75	6.5
ENSMUSG00000034908	Sidt2	111	145	151	140	179	203	185	142		136.75	177.25
ENSMUSG00000120633	Gm56868	3	4	4	3	0	1	3	2		3.5	1.5
ENSMUSG00000109314	Gm44699	0	1	2	3	4	4	3	3		1.5	3.5
ENSMUSG00000022054	Nefm	1442	2238	1985	2221	2650	2790	2395	2351		1971.5	2546.5
ENSMUSG00000020256	Aldh1l2	27	18	19	18	29	34	26	24		20.5	28.25
ENSMUSG00000035671	Zswim4	79	115	83	98	108	126	125	117		93.75	119
ENSMUSG00000108790	Gm44806	11	6	11	5	3	1	3	6		8.25	3.25
ENSMUSG00000090122	Kcne1l	171	185	170	190	202	190	196	190		179	194.5
ENSMUSG00000021194	Chga	16	31	18	22	28	30	36	34		21.75	32
ENSMUSG00000052512	Nav2	83	82	73	68	92	119	109	84		76.5	101
ENSMUSG00000033565	Rbfox2	629	893	862	898	1081	1145	998	901		820.5	1031.25
ENSMUSG00000049536	Tceal1	50	79	51	67	91	95	75	75		61.75	84
ENSMUSG00000027875	Hmgcs2	4	6	2	2	8	6	7	5		3.5	6.5
ENSMUSG00000042115	Klhdc8a	33	50	48	57	54	73	64	62		47	63.25
ENSMUSG00000025324	Atp10a	7	8	8	4	4	4	4	3		6.75	3.75
ENSMUSG00002075399	Gm54495	8	8	8	4	6	4	2	1		7	3.25
ENSMUSG00000048027	Rgmb	259	340	354	312	430	452	356	356		316.25	398.5
ENSMUSG00000030500	Slc17a6	97	136	133	143	139	175	174	215		127.25	175.75
ENSMUSG00000045876	Pcdhb8	6	8	6	6	12	21	12	11		6.5	14
ENSMUSG00000027078	Ube2l6	2	3	8	5	9	11	9	6		4.5	8.75
ENSMUSG00000026077	Npas2	4	2	1	2	4	6	5	3		2.25	4.5
ENSMUSG00000049882	Vcpkmt	50	44	58	47	44	44	37	36		49.75	40.25
ENSMUSG00000037638	Zbtb42	29	44	40	31	58	54	40	46		36	49.5
ENSMUSG00000065999	Zfp985	1	6	6	3	0	0	0	0		4	0
ENSMUSG00000027581	Stmn3	277	354	339	447	411	486	446	506		354.25	462.25
ENSMUSG00000027419	Pcsk2	74	93	62	102	112	175	113	118		82.75	129.5
ENSMUSG00000043629	1700019D03Rik	6	7	6	9	12	12	8	16		7	12
ENSMUSG00000083553	Gm11989	18	29	23	21	41	33	25	33		22.75	33
ENSMUSG00000027692	Tnik	113	183	163	199	238	221	217	216		164.5	223
ENSMUSG00000113491	Gm19221	4	4	6	3	3	3	1	2		4.25	2.25
ENSMUSG00000044216	Kcnj4	4	2	1	2	5	4	3	5		2.25	4.25
ENSMUSG00000021846	Peli2	319	417	457	410	570	499	457	465		400.75	497.75
ENSMUSG00000002343	Armc6	31	30	36	34	47	62	40	43		32.75	48
ENSMUSG00000025478	Dpysl4	262	346	307	311	336	410	369	347		306.5	365.5
ENSMUSG00000019775	Rgs17	37	42	43	51	55	71	47	67		43.25	60
ENSMUSG00000097320	Tmem147os	2	3	2	1	1	1	1	0		2	0.75
ENSMUSG00000085891	Gm14634	2	2	2	1	3	2	3	4		1.75	3
ENSMUSG00000045467	Ttll13	0	1	2	1	2	3	2	2		1	2.25
ENSMUSG00000039376	Synpo2l	1	1	0	1	2	2	1	3		0.75	2
ENSMUSG00000063954	H2ac19	1	1	1	0	2	2	1	3		0.75	2
ENSMUSG00000020297	Nsg2	283	404	365	420	419	464	462	499		368	461
ENSMUSG00000032508	Myd88	4	9	8	8	17	11	13	9		7.25	12.5
ENSMUSG00000026721	Rabgap1l	77	97	97	107	140	145	110	106		94.5	125.25
ENSMUSG00000032589	Bsn	49	50	55	49	73	88	65	58		50.75	71
ENSMUSG00000039294	Cybc1	123	146	148	155	203	181	161	157		143	175.5
ENSMUSG00000110972	5830462O15Rik	2	3	3	2	7	5	5	3		2.5	5
ENSMUSG00000040441	Slc26a10	0	0	0	1	3	3	1	1		0.25	2
ENSMUSG00000032224	Fam81a	87	103	113	105	86	90	79	87		102	85.5
ENSMUSG00000003752	Itpkc	32	46	34	34	60	53	52	38		36.5	50.75
ENSMUSG00000070348	Ccnd1	9901	13817	10214	12572	9277	9939	8768	6755		11626	8684.75
ENSMUSG00000056612	Ppp1r14b	496	662	556	466	765	767	682	578		545	698
ENSMUSG00000037446	Tulp1	5	8	9	3	12	12	10	8		6.25	10.5
ENSMUSG00000079559	Pou2af3	3	2	0	3	4	7	3	5		2	4.75
ENSMUSG00000047246	H2bc6	9	21	18	8	4	3	3	5		14	3.75
ENSMUSG00000045410	Akr1e1	188	107	86	101	211	250	210	136		120.5	201.75
ENSMUSG00000033849	B3galt2	61	70	57	69	82	79	79	111		64.25	87.75
ENSMUSG00000028736	Pax7	3	0	1	1	5	5	10	3		1.25	5.75
ENSMUSG00000061482	H4c4	224	351	326	267	250	221	103	169		292	185.75
ENSMUSG00000022510	Trp63	1	1	2	2	0	1	0	1		1.5	0.5
ENSMUSG00000067321	Gm7931	1	2	2	1	1	1	0	0		1.5	0.5
ENSMUSG00000042870	Tom1	1	2	1	2	1	1	0	0		1.5	0.5
ENSMUSG00000110326	Gm45378	2	3	3	2	1	1	2	2		2.5	1.5
ENSMUSG00000005716	Pvalb	1	0	0	1	1	1	2	2		0.5	1.5
ENSMUSG00000079657	Rab26	1	0	0	1	2	2	1	1		0.5	1.5
ENSMUSG00000025504	Eps8l2	1	0	1	0	2	2	1	1		0.5	1.5
ENSMUSG00000038651	Sycp2l	1	0	1	0	2	2	1	1		0.5	1.5
ENSMUSG00000118345	Gm7105	0	1	0	1	2	1	2	1		0.5	1.5
ENSMUSG00000089862	Umad1	67	74	85	80	107	94	84	86		76.5	92.75
ENSMUSG00000029168	Dpysl5	282	388	348	335	428	427	395	369		338.25	404.75
ENSMUSG00000025937	Lactb2	22	24	23	20	31	24	30	25		22.25	27.5
ENSMUSG00000031737	Irx5	104	159	129	187	163	237	197	217		144.75	203.5
ENSMUSG00000025656	Arhgef9	83	114	99	113	128	131	124	113		102.25	124
ENSMUSG00000033510	Otud7a	10	13	16	19	20	25	17	21		14.5	20.75
ENSMUSG00000106815	Gm43658	3	1	5	1	8	6	8	3		2.5	6.25
ENSMUSG00000121277	Gm57184	7	10	13	10	11	16	14	15		10	14
ENSMUSG00000027676	Ccdc39	29	39	44	44	51	54	51	43		39	49.75
ENSMUSG00000079450	Cldn34c1	21	15	10	14	23	30	22	18		15	23.25
ENSMUSG00000063873	Slc24a3	28	30	51	41	59	73	40	67		37.5	59.75
ENSMUSG00000105976	Gm42782	2	2	2	5	0	1	1	0		2.75	0.5
ENSMUSG00000117943	Gm50403	0	1	1	0	4	1	4	2		0.5	2.75
ENSMUSG00000027217	Tspan18	55	114	89	105	182	193	140	101		90.75	154
ENSMUSG00000024563	Smad2	394	573	475	485	714	664	569	529		481.75	619
ENSMUSG00000030223	Ptpro	91	109	118	113	139	154	112	132		107.75	134.25
ENSMUSG00000021087	Rtn1	1236	1524	1377	1693	1710	2050	1641	1732		1457.5	1783.25
ENSMUSG00000038453	Srcin1	56	76	74	73	78	87	80	89		69.75	83.5
ENSMUSG00000070883	Cfap210	33	33	44	44	61	60	45	44		38.5	52.5
ENSMUSG00000028782	Adgrb2	10	11	15	12	11	7	7	9		12	8.5
ENSMUSG00000032519	Slc25a38	18	41	34	38	57	61	42	41		32.75	50.25
ENSMUSG00000063171	Rps4l	100	168	133	136	186	222	191	144		134.25	185.75
ENSMUSG00000020589	Cyria	66	86	59	81	112	108	78	92		73	97.5
ENSMUSG00000023266	Frs3	22	26	8	18	35	25	26	35		18.5	30.25
ENSMUSG00000034488	Edil3	192	226	239	224	320	308	226	275		220.25	282.25
ENSMUSG00000105584	Gm42588	3	1	1	1	2	5	4	3		1.5	3.5
ENSMUSG00000045629	Sh3tc2	1	1	3	1	5	3	4	2		1.5	3.5
ENSMUSG00000028005	Gucy1b1	69	96	78	92	116	139	110	90		83.75	113.75
ENSMUSG00000028833	Ncdn	40	62	55	56	65	78	71	59		53.25	68.25
ENSMUSG00000051224	Tceanc	61	73	87	92	103	123	103	85		78.25	103.5
ENSMUSG00000046567	Rlig1	62	55	57	62	82	73	80	60		59	73.75
ENSMUSG00000081055	Gm6987	2	5	3	3	7	5	8	4		3.25	6
ENSMUSG00000024647	Cbln2	10	23	12	27	32	30	37	23		18	30.5
ENSMUSG00000040978	Gm11992	6	11	5	10	14	15	13	9		8	12.75
ENSMUSG00000039782	Cpeb2	77	109	86	89	140	119	99	110		90.25	117
ENSMUSG00000030533	Unc45a	42	59	75	58	89	76	76	72		58.5	78.25
ENSMUSG00000024677	Ms4a6b	4	4	3	4	6	10	7	5		3.75	7
ENSMUSG00000071103	1700029J07Rik	4	8	7	6	8	10	9	8		6.25	8.75
ENSMUSG00000102989	Gm38318	2	4	3	2	7	5	3	6		2.75	5.25
ENSMUSG00000027901	Dennd2d	2	1	0	0	4	3	5	1		0.75	3.25
ENSMUSG00000032625	Thsd7a	626	935	798	794	1124	1057	941	859		788.25	995.25
ENSMUSG00000000214	Th	35	43	32	28	29	26	24	22		34.5	25.25
ENSMUSG00000114003	Gm9616	12	11	13	7	19	25	18	12		10.75	18.5
ENSMUSG00000104761	Gm43511	4	9	8	6	2	6	2	3		6.75	3.25
ENSMUSG00000003546	Klc4	117	156	153	131	183	173	172	146		139.25	168.5
ENSMUSG00000063253	Scoc	443	606	535	380	690	661	640	556		491	636.75
ENSMUSG00000107197	Gm43312	1	3	2	1	5	7	5	2		1.75	4.75
ENSMUSG00000040563	Plppr2	22	22	10	21	26	48	36	26		18.75	34
ENSMUSG00000048895	Cdk5r1	746	1122	910	1109	1242	1278	1161	1265		971.75	1236.5
ENSMUSG00000032303	Chrna3	260	346	315	311	448	393	330	362		308	383.25
ENSMUSG00000090006	Gm16227	4	5	5	1	2	0	1	1		3.75	1
ENSMUSG00000104293	Gm38043	5	7	13	9	18	12	20	11		8.5	15.25
ENSMUSG00000056812	St8sia3	142	188	192	170	203	233	226	183		173	211.25
ENSMUSG00000041329	Atp1b2	61	68	71	76	96	98	70	86		69	87.5
ENSMUSG00000003585	Sec14l2	8	10	12	5	10	16	15	13		8.75	13.5
ENSMUSG00000056004	Elapor2	70	99	88	105	115	121	109	106		90.5	112.75
ENSMUSG00000038970	Lmtk2	56	61	44	49	116	78	72	70		52.5	84
ENSMUSG00000112691	Gm8681	3	1	4	4	5	7	4	5		3	5.25
ENSMUSG00000043017	Ptgir	0	1	1	2	4	5	1	4		1	3.5
ENSMUSG00000026102	Inpp1	84	94	71	89	111	134	102	93		84.5	110
ENSMUSG00000062760	Shisal1	82	135	106	143	155	167	145	162		116.5	157.25
ENSMUSG00000106970	Gm43377	54	72	68	47	97	90	81	63		60.25	82.75
ENSMUSG00000019505	Ubb	178	229	184	203	281	300	244	207		198.5	258
ENSMUSG00000106940	Gm42930	5	5	4	5	2	0	4	3		4.75	2.25
ENSMUSG00000000560	Gabra2	14	30	22	27	29	43	30	36		23.25	34.5
ENSMUSG00000037653	Kctd8	109	137	110	119	171	179	131	135		118.75	154
ENSMUSG00000003410	Elavl3	1320	1672	1810	1629	2021	1942	1753	1905		1607.75	1905.25
ENSMUSG00000038916	Soga3	452	535	546	562	716	681	604	544		523.75	636.25
ENSMUSG00000085156	Snhg15	22	14	37	31	18	12	11	5		26	11.5
ENSMUSG00000039419	Cntnap2	316	453	425	363	516	557	444	438		389.25	488.75
ENSMUSG00000039683	Sdk1	52	92	64	59	108	129	79	87		66.75	100.75
ENSMUSG00000040009	Gnaz	53	74	72	79	78	99	93	80		69.5	87.5
ENSMUSG00000039838	Slc45a1	3	4	3	4	6	12	7	6		3.5	7.75
ENSMUSG00000006586	Runx1t1	405	561	593	663	780	802	651	644		555.5	719.25
ENSMUSG00000023328	Ache	3	10	4	2	8	20	9	14		4.75	12.75
ENSMUSG00000060568	Fam78b	58	79	86	78	122	89	94	90		75.25	98.75
ENSMUSG00000033585	Ndn	537	710	598	641	760	879	746	656		621.5	760.25
ENSMUSG00000026235	Epha4	172	203	260	221	320	331	271	225		214	286.75
ENSMUSG00000106758	Gm42731	4	9	9	6	12	10	10	10		7	10.5
ENSMUSG00000026697	Myoc	1	1	0	1	0	0	0	0		0.75	0
ENSMUSG00000028327	Stra6l	1	1	0	1	0	0	0	0		0.75	0
ENSMUSG00000029188	Slc34a2	1	1	1	0	0	0	0	0		0.75	0
ENSMUSG00000029685	Asb15	1	0	1	1	0	0	0	0		0.75	0
ENSMUSG00000031877	Ces2g	1	1	0	1	0	0	0	0		0.75	0
ENSMUSG00000047150	1700001C19Rik	0	1	1	1	0	0	0	0		0.75	0
ENSMUSG00000062563	Cys1	1	1	0	1	0	0	0	0		0.75	0
ENSMUSG00000068227	Il2rb	0	1	1	1	0	0	0	0		0.75	0
ENSMUSG00000080846	Gm13379	1	1	1	0	0	0	0	0		0.75	0
ENSMUSG00000082951	Gm13359	1	1	1	0	0	0	0	0		0.75	0
ENSMUSG00000085920	Gm12951	0	1	1	1	0	0	0	0		0.75	0
ENSMUSG00000097858	9530052C20Rik	1	1	1	0	0	0	0	0		0.75	0
ENSMUSG00000102398	Gm37580	0	1	1	1	0	0	0	0		0.75	0
ENSMUSG00000103280	Gm37277	1	1	1	0	0	0	0	0		0.75	0
ENSMUSG00000106896	G630022F23Rik	1	1	0	1	0	0	0	0		0.75	0
ENSMUSG00000110274	Gm36843	1	1	1	0	0	0	0	0		0.75	0
ENSMUSG00000110914	Gm48611	1	1	1	0	0	0	0	0		0.75	0
ENSMUSG00000112819	Gm46332	0	1	1	1	0	0	0	0		0.75	0
ENSMUSG00000117157	Gm49946	1	1	0	1	0	0	0	0		0.75	0
ENSMUSG00000117545	Gm30794	0	1	1	1	0	0	0	0		0.75	0
ENSMUSG00000117614	Gm50068	0	1	1	1	0	0	0	0		0.75	0
ENSMUSG00000120283	Gm39993	1	1	0	1	0	0	0	0		0.75	0
ENSMUSG00000101784	Gm7553	1	1	3	1	0	0	0	0		1.5	0
ENSMUSG00000001604	Tcea3	1	1	0	1	0	0	0	0		0.75	0
ENSMUSG00000035385	Ccl2	1	1	0	1	0	0	0	0		0.75	0
ENSMUSG00000056821	1700028I16Rik	0	1	1	1	0	0	0	0		0.75	0
ENSMUSG00000070687	Htr1d	1	1	1	0	0	0	0	0		0.75	0
ENSMUSG00000081622	Gm5937	1	1	0	1	0	0	0	0		0.75	0
ENSMUSG00000099708	Gm29361	0	1	1	1	0	0	0	0		0.75	0
ENSMUSG00000107902	Gm32592	1	1	0	1	0	0	0	0		0.75	0
ENSMUSG00000115598	Gm9290	0	1	1	1	0	0	0	0		0.75	0
ENSMUSG00000116904	Gm49640	1	1	0	1	0	0	0	0		0.75	0
ENSMUSG00000118143	Gm50124	1	1	1	0	0	0	0	0		0.75	0
ENSMUSG00000120126	Gm56843	1	1	1	0	0	0	0	0		0.75	0
ENSMUSG00000059244	Gm10062	1	1	1	0	0	0	0	0		0.75	0
ENSMUSG00000081248	Gm13787	1	1	1	0	0	0	0	0		0.75	0
ENSMUSG00000111209	Gm7529	1	0	1	1	0	0	0	0		0.75	0
ENSMUSG00000112489	9230116L04Rik	1	1	0	1	0	0	0	0		0.75	0
ENSMUSG00000120133	Gm56945	0	1	1	1	0	0	0	0		0.75	0
ENSMUSG00000039628	Hs3st6	0	1	1	1	0	0	0	0		0.75	0
ENSMUSG00000085718	Rpl9-ps3	1	1	1	0	0	0	0	0		0.75	0
ENSMUSG00002076804	Gm55762	0	1	1	1	0	0	0	0		0.75	0
ENSMUSG00000071724	Smpd5	1	1	1	1	0	0	0	1		1	0.25
ENSMUSG00000114516	Gm46440	1	1	1	1	1	0	0	0		1	0.25
ENSMUSG00000028150	Rorc	1	1	1	1	0	0	1	0		1	0.25
ENSMUSG00000084937	Gm11228	0	1	0	0	1	1	1	1		0.25	1
ENSMUSG00000114545	Gm32184	0	0	0	0	1	1	1	3		0	1.5
ENSMUSG00000020234	Tektip1	0	0	0	0	0	1	1	1		0	0.75
ENSMUSG00000021953	Tdh	0	0	0	0	1	0	1	1		0	0.75
ENSMUSG00000038704	Aspdh	0	0	0	0	0	1	1	1		0	0.75
ENSMUSG00000046223	Plaur	0	0	0	0	0	1	1	1		0	0.75
ENSMUSG00000048572	Tmem252	0	0	0	0	0	1	1	1		0	0.75
ENSMUSG00000065794	Gm25514	0	0	0	0	1	0	1	1		0	0.75
ENSMUSG00000068011	Mkrn2os	0	0	0	0	1	1	0	1		0	0.75
ENSMUSG00000081881	Gm14752	0	0	0	0	1	1	0	1		0	0.75
ENSMUSG00000105761	Gm43787	0	0	0	0	1	0	1	1		0	0.75
ENSMUSG00000106718	Gm20052	0	0	0	0	1	1	0	1		0	0.75
ENSMUSG00000107451	Gm44421	0	0	0	0	1	0	1	1		0	0.75
ENSMUSG00000118738	Gm26243	0	0	0	0	1	1	0	1		0	0.75
ENSMUSG00000119426	Gm22129	0	0	0	0	1	1	0	1		0	0.75
ENSMUSG00000091511	Vmn2r87	0	0	0	0	3	1	1	1		0	1.5
ENSMUSG00000029228	Lnx1	0	0	0	0	0	1	1	1		0	0.75
ENSMUSG00000113843	Gm6129	0	0	0	0	1	0	1	1		0	0.75
ENSMUSG00000118859	Gm26316	0	0	0	0	0	1	1	1		0	0.75
ENSMUSG00000081352	Gm12389	0	0	0	0	1	4	3	1		0	2.25
ENSMUSG00000025557	Slc15a1	0	0	0	0	1	0	1	1		0	0.75
ENSMUSG00000031489	Adrb3	0	0	0	0	1	3	1	1		0	1.5
ENSMUSG00000032561	Acp3	0	0	0	0	1	1	0	1		0	0.75
ENSMUSG00000034792	Gna15	0	0	0	0	0	1	1	1		0	0.75
ENSMUSG00000040985	Sun3	0	0	0	0	1	1	0	1		0	0.75
ENSMUSG00000045587	Lypd10	0	0	0	0	3	1	1	1		0	1.5
ENSMUSG00000068226	Gm6723	0	0	0	0	1	1	0	1		0	0.75
ENSMUSG00000073073	Gm8098	0	0	0	0	0	1	1	1		0	0.75
ENSMUSG00000078722	Gm12394	0	0	0	0	1	1	0	1		0	0.75
ENSMUSG00000081277	Gm15285	0	0	0	0	1	3	1	1		0	1.5
ENSMUSG00000082352	Gm13228	0	0	0	0	1	0	1	1		0	0.75
ENSMUSG00000082455	Gm13665	0	0	0	0	1	1	0	1		0	0.75
ENSMUSG00000083573	Gm7312	0	0	0	0	1	1	0	1		0	0.75
ENSMUSG00000084210	Gm15168	0	0	0	0	1	0	1	1		0	0.75
ENSMUSG00000085582	3110099E03Rik	0	0	0	0	1	1	0	1		0	0.75
ENSMUSG00000093672	Gm20655	0	0	0	0	1	1	0	1		0	0.75
ENSMUSG00000096549	Prickle4	0	0	0	0	1	1	0	1		0	0.75
ENSMUSG00000106223	2400006E01Rik	0	0	0	0	1	1	0	1		0	0.75
ENSMUSG00000108421	Gm44718	0	0	0	0	0	1	1	1		0	0.75
ENSMUSG00000109086	Gm5596	0	0	0	0	1	0	1	1		0	0.75
ENSMUSG00000112768	Gm48517	0	0	0	0	1	1	0	1		0	0.75
ENSMUSG00000118428	Gm5038	0	0	0	0	1	1	0	1		0	0.75
ENSMUSG00000120072	Gm30866	0	0	0	0	0	1	1	1		0	0.75
ENSMUSG00000120223	Gm32611	0	0	0	0	1	1	0	1		0	0.75
ENSMUSG00000043085	Tmem82	0	0	0	0	1	1	0	1		0	0.75
ENSMUSG00000034739	Mfrp	0	0	0	0	1	1	1	0		0	0.75
ENSMUSG00000111974	Gm4803	0	0	0	0	1	1	1	0		0	0.75
ENSMUSG00000112437	Gm35188	0	0	0	0	1	1	1	0		0	0.75
ENSMUSG00000044092	C130050O18Rik	0	0	0	0	1	1	1	0		0	0.75
ENSMUSG00000050157	Gm867	0	0	0	0	1	1	1	0		0	0.75
ENSMUSG00000065298	Gm26121	0	0	0	0	1	1	1	0		0	0.75
ENSMUSG00000082328	Gm13921	0	0	0	0	1	1	1	0		0	0.75
ENSMUSG00000082467	Gm6743	0	0	0	0	1	1	1	0		0	0.75
ENSMUSG00000097535	Gm26592	0	0	0	0	1	1	1	0		0	0.75
ENSMUSG00000101799	9330175M20Rik	0	0	0	0	1	1	1	0		0	0.75
ENSMUSG00000105609	Gm42501	0	0	0	0	1	1	1	0		0	0.75
ENSMUSG00000106834	Gm10459	0	0	0	0	1	1	1	0		0	0.75
ENSMUSG00000113836	Gm3325	0	0	0	0	1	1	1	0		0	0.75
ENSMUSG00000117734	Gm50117	0	0	0	0	1	1	1	0		0	0.75
ENSMUSG00000118555	Gm55889	0	0	0	0	1	1	1	0		0	0.75
ENSMUSG00002076081	Gm56124	0	0	0	0	1	1	1	0		0	0.75
ENSMUSG00000053821	Gm9922	0	0	0	0	1	1	1	0		0	0.75
ENSMUSG00000047992	Dipk1c	48	78	46	56	44	45	24	28		57	35.25
ENSMUSG00000011752	Pgam1	21	19	20	17	19	10	12	14		19.25	13.75
ENSMUSG00000022505	Emp2	5	12	4	10	13	11	15	14		7.75	13.25
ENSMUSG00000030688	Stard10	40	25	32	36	38	47	48	39		33.25	43
ENSMUSG00000029207	Apbb2	143	257	184	214	244	323	235	295		199.5	274.25
ENSMUSG00000025576	Rbfox3	22	36	36	30	41	46	33	47		31	41.75
ENSMUSG00000103495	Gm37409	8	7	3	6	5	3	1	2		6	2.75
ENSMUSG00000106110	Gm43571	7	6	11	3	13	11	11	11		6.75	11.5
ENSMUSG00000022853	Ehhadh	8	7	1	2	9	11	10	8		4.5	9.5
ENSMUSG00000045932	Ifit2	38	30	42	43	31	34	29	25		38.25	29.75
ENSMUSG00000005338	Cadm3	111	129	113	129	123	157	161	140		120.5	145.25
ENSMUSG00000024462	Gabbr1	164	255	198	249	271	319	267	258		216.5	278.75
ENSMUSG00000020135	Apc2	109	188	146	143	217	266	184	171		146.5	209.5
ENSMUSG00000053693	Mast1	19	38	27	32	60	50	35	38		29	45.75
ENSMUSG00000021301	Hecw1	164	246	199	278	280	296	315	284		221.75	293.75
ENSMUSG00000117294	Gm49839	9	11	17	12	8	3	7	10		12.25	7
ENSMUSG00000021363	Mak	12	19	22	27	39	36	25	25		20	31.25
ENSMUSG00000046818	Ddit4l	61	70	83	63	85	87	102	74		69.25	87
ENSMUSG00000066197	Gpr139	19	39	31	38	47	49	35	51		31.75	45.5
ENSMUSG00000005204	Senp3	148	140	70	82	180	172	172	140		110	166
ENSMUSG00000040373	Cacng5	14	12	14	18	18	32	19	29		14.5	24.5
ENSMUSG00000055430	Nap1l5	23	28	15	32	27	50	39	38		24.5	38.5
ENSMUSG00000082044	Snrpert	33	42	39	30	45	47	54	38		36	46
ENSMUSG00000032537	Ephb1	60	91	69	84	85	161	108	139		76	123.25
ENSMUSG00000114999	Gm7962	7	5	9	5	4	4	5	2		6.5	3.75
ENSMUSG00000109810	Gm45592	24	33	13	37	40	47	35	45		26.75	41.75
ENSMUSG00000027400	Pdyn	0	0	0	0	8	3	3	2		0	4
ENSMUSG00000097025	Gm26558	3	2	4	2	0	2	2	0		2.75	1
ENSMUSG00000079605	Zbtb9	1	3	3	2	5	3	5	3		2.25	4
ENSMUSG00000105945	Gm43570	25	28	22	20	17	18	22	18		23.75	18.75
ENSMUSG00000051499	Zfp786	12	25	23	17	42	35	22	28		19.25	31.75
ENSMUSG00000037624	Kcnk2	19	31	33	18	36	52	32	36		25.25	39
ENSMUSG00000054728	Phactr1	73	121	101	95	130	147	105	130		97.5	128
ENSMUSG00000084966	2810471M01Rik	3	2	5	2	1	0	2	1		3	1
ENSMUSG00000040420	Cdh18	1	4	1	2	4	3	5	4		2	4
ENSMUSG00000010086	Rnf112	1	2	2	3	4	6	3	3		2	4
ENSMUSG00000000766	Oprm1	0	1	2	1	2	3	5	2		1	3
ENSMUSG00000103585	Pcdhgb4	4	8	7	6	10	9	9	7		6.25	8.75
ENSMUSG00000045822	Zswim3	31	29	32	27	33	47	47	35		29.75	40.5
ENSMUSG00000039620	Trmt9b	21	21	25	24	24	29	25	27		22.75	26.25
ENSMUSG00000000381	Wap	3	8	1	0	8	10	7	7		3	8
ENSMUSG00000096687	Mfsd4b4	20	24	22	19	13	15	21	10		21.25	14.75
ENSMUSG00000005125	Ndrg1	160	259	170	223	239	285	268	280		203	268
ENSMUSG00000032443	Zcwpw2	4	3	1	1	3	7	4	7		2.25	5.25
ENSMUSG00000086128	St8sia3os	3	2	2	1	2	0	0	0		2	0.5
ENSMUSG00000080972	Gm16061	2	3	1	2	2	0	0	0		2	0.5
ENSMUSG00000094392	Gm3788	4	4	4	2	2	1	3	2		3.5	2
ENSMUSG00000105959	D530037P16Rik	0	0	2	0	3	1	2	2		0.5	2
ENSMUSG00000035200	Chrnb4	60	84	84	81	106	120	88	87		77.25	100.25
ENSMUSG00000078302	Foxd1	216	300	309	296	222	265	185	163		280.25	208.75
ENSMUSG00000020921	Tmem101	54	84	74	61	90	89	95	75		68.25	87.25
ENSMUSG00000028057	Rit1	116	129	110	98	150	161	146	113		113.25	142.5
ENSMUSG00000040034	Nup43	84	117	102	121	89	95	73	69		106	81.5
ENSMUSG00000057457	Phex	8	8	12	15	18	15	14	15		10.75	15.5
ENSMUSG00000031812	Map1lc3b	653	785	768	790	861	990	845	793		749	872.25
ENSMUSG00000039652	Cpeb3	42	79	61	53	78	82	84	81		58.75	81.25
ENSMUSG00000121767		10	12	17	12	9	11	8	5		12.75	8.25
ENSMUSG00000078716	Tmem8b	69	98	88	87	101	105	98	106		85.5	102.5
ENSMUSG00000021118	Plek2	3	3	2	5	2	1	1	2		3.25	1.5
ENSMUSG00000106798	Gm43275	10	10	10	7	9	3	3	6		9.25	5.25
ENSMUSG00000064682	Gm25813	1	3	3	1	3	8	4	5		2	5
ENSMUSG00000097330	Gm26672	1	2	5	0	6	6	4	4		2	5
ENSMUSG00000045136	Tubb2b	2889	3929	3370	3448	3963	4296	4092	3673		3409	4006
ENSMUSG00000000384	Tbrg4	69	79	73	68	64	68	63	50		72.25	61.25
ENSMUSG00000028264	Spaca1	1	0	0	6	11	4	10	4		1.75	7.25
ENSMUSG00000022269	Marchf11	117	123	128	107	174	171	139	125		118.75	152.25
ENSMUSG00000102875	Gm37139	4	6	5	1	1	2	1	0		4	1
ENSMUSG00000026764	Kif5c	882	1321	1201	1167	1522	1415	1293	1371		1142.75	1400.25
ENSMUSG00000032067	Pts	92	111	112	101	150	156	122	110		104	134.5
ENSMUSG00000068394	Cep152	65	54	82	73	55	57	55	36		68.5	50.75
ENSMUSG00000058248	Kcnh1	3	5	4	3	12	6	7	6		3.75	7.75
ENSMUSG00000025582	Nptx1	18	21	16	24	23	34	23	29		19.75	27.25
ENSMUSG00000117775	Gm50462	27	35	28	27	35	45	44	31		29.25	38.75
ENSMUSG00000027221	Chst1	55	72	84	88	89	137	119	88		74.75	108.25
ENSMUSG00000050628	Ubald2	76	106	111	103	133	141	109	113		99	124
ENSMUSG00000031709	Tbc1d9	118	159	162	117	206	166	168	163		139	175.75
ENSMUSG00000087445	Gm14286	9	19	18	7	7	5	2	5		13.25	4.75
ENSMUSG00000021779	Thrb	345	466	408	439	479	483	503	487		414.5	488
ENSMUSG00000011832	Evi5l	31	42	27	26	36	49	41	42		31.5	42
ENSMUSG00000093594	Gm20707	0	15	16	15	0	1	0	1		11.5	0.5
ENSMUSG00000020034	Tcp11l2	41	41	40	26	70	64	56	37		37	56.75
ENSMUSG00000036533	Cdc42ep3	55	92	54	95	107	120	100	93		74	105
ENSMUSG00000036111	Lmo1	27	47	60	50	72	67	59	62		46	65
ENSMUSG00000106874	Gm20186	26	42	3	41	4	2	1	1		28	2
ENSMUSG00000033007	Asic4	7	10	8	9	8	5	5	7		8.5	6.25
ENSMUSG00000115793	Gm48961	2	0	3	1	5	5	2	3		1.5	3.75
ENSMUSG00000052446	Zfp961	82	97	95	87	116	142	112	96		90.25	116.5
ENSMUSG00000028164	Manba	19	30	12	15	30	37	23	31		19	30.25
ENSMUSG00000002881	Nab1	296	371	352	360	431	452	438	341		344.75	415.5
ENSMUSG00000023952	Gtpbp2	64	79	79	63	92	106	81	78		71.25	89.25
ENSMUSG00000105228	Gm43340	5	4	4	1	6	8	7	4		3.5	6.25
ENSMUSG00000024379	Tslp	0	2	1	4	3	4	7	4		1.75	4.5
ENSMUSG00000020734	Grin2c	19	12	16	8	17	27	20	20		13.75	21
ENSMUSG00000056501	Cebpb	6	14	7	10	15	14	15	13		9.25	14.25
ENSMUSG00000028648	Ndufs5	27	34	18	21	31	46	40	30		25	36.75
ENSMUSG00000003070	Efna2	217	260	223	238	266	290	249	253		234.5	264.5
ENSMUSG00000097835	Gm26910	6	2	4	3	15	7	9	6		3.75	9.25
ENSMUSG00000089839	Rps19-ps11	5	1	2	4	0	2	0	0		3	0.5
ENSMUSG00000034825	Nrip3	1	3	0	4	4	6	4	4		2	4.5
ENSMUSG00000026640	Plxna2	75	94	85	87	120	149	115	90		85.25	118.5
ENSMUSG00000030806	Stx1b	12	17	12	6	15	20	32	20		11.75	21.75
ENSMUSG00000086322	Zfp593os	42	57	39	48	49	78	71	59		46.5	64.25
ENSMUSG00000104546	Gm43858	4	4	2	5	2	3	2	1		3.75	2
ENSMUSG00000022664	Slc35a5	18	32	29	17	36	57	43	28		24	41
ENSMUSG00000064293	Cntn4	67	75	53	72	109	99	90	67		66.75	91.25
ENSMUSG00000034647	Ankrd12	284	390	339	355	422	482	410	358		342	418
ENSMUSG00000005672	Kit	96	115	101	104	143	119	115	114		104	122.75
ENSMUSG00000066000	Zfp979	0	34	22	30	0	0	0	0		21.5	0
ENSMUSG00000103867	9630010A21Rik	5	6	6	5	10	6	9	7		5.5	8
ENSMUSG00000009739	Pou6f1	17	19	9	11	25	17	22	19		14	20.75
ENSMUSG00000066233	Tmem42	27	28	21	30	36	38	31	28		26.5	33.25
ENSMUSG00000075318	Scn2a	32	50	43	32	51	54	45	55		39.25	51.25
ENSMUSG00000027340	Slc23a2	47	38	64	54	88	78	78	50		50.75	73.5
ENSMUSG00000041417	Pik3r1	656	783	728	722	856	918	883	716		722.25	843.25
ENSMUSG00000038170	Pde4dip	217	325	282	274	388	361	315	302		274.5	341.5
ENSMUSG00000047976	Kcna1	1	2	3	4	0	1	1	1		2.5	0.75
ENSMUSG00000105750	Gm43130	4	1	3	2	1	1	0	1		2.5	0.75
ENSMUSG00000049160	Tex50	3	4	3	3	1	3	2	0		3.25	1.5
ENSMUSG00000020722	Cacng1	1	1	0	1	3	2	1	4		0.75	2.5
ENSMUSG00000068629	Gm6155	1	1	0	1	3	2	4	1		0.75	2.5
ENSMUSG00000029621	Arpc1a	246	334	275	262	359	400	335	291		279.25	346.25
ENSMUSG00000046341	Gm11223	7	14	8	5	16	14	11	14		8.5	13.75
ENSMUSG00000029675	Eln	10	15	8	10	12	23	20	15		10.75	17.5
ENSMUSG00000040687	Madd	70	83	87	103	119	107	101	94		85.75	105.25
ENSMUSG00000046169	Adamts6	13	19	13	17	15	7	11	8		15.5	10.25
ENSMUSG00000031785	Adgrg1	281	355	396	345	488	415	361	428		344.25	423
ENSMUSG00000038486	Sv2a	53	57	53	65	54	104	102	99		57	89.75
ENSMUSG00000024518	Rax	903	1269	1398	1119	1920	1587	1412	1308		1172.25	1556.75
ENSMUSG00000034066	Farp2	25	39	51	44	25	32	20	23		39.75	25
ENSMUSG00000020436	Gabrg2	48	76	49	68	77	86	73	80		60.25	79
ENSMUSG00000052102	Gnpda1	5	8	8	8	13	12	8	9		7.25	10.5
ENSMUSG00000044636	Csrnp2	45	63	44	64	76	79	66	59		54	70
ENSMUSG00000040490	Lrfn2	1	4	3	4	6	6	3	7		3	5.5
ENSMUSG00000043259	Fam13c	44	41	44	64	65	81	57	58		48.25	65.25
ENSMUSG00000104667	Gm4961	1	3	3	2	0	1	0	2		2.25	0.75
ENSMUSG00000029026	Trp73	1	3	3	2	1	2	0	0		2.25	0.75
ENSMUSG00000082516	Gm13342	3	4	3	5	3	3	1	2		3.75	2.25
ENSMUSG00000004864	Mapk13	5	5	3	4	5	6	5	7		4.25	5.75
ENSMUSG00000103827	Gm32950	2	1	2	0	2	3	4	2		1.25	2.75
ENSMUSG00000104037	Gm37776	0	2	1	0	3	3	2	1		0.75	2.25
ENSMUSG00000056753	C330011M18Rik	6	12	14	12	19	18	11	19		11	16.75
ENSMUSG00000022885	St6gal1	216	293	254	241	345	351	286	264		251	311.5
ENSMUSG00000050192	Eif5a2	40	57	37	41	32	35	34	26		43.75	31.75
ENSMUSG00000029094	Afap1	196	259	278	242	340	350	262	276		243.75	307
ENSMUSG00000002332	Dhrs1	213	245	240	204	289	310	290	221		225.5	277.5
ENSMUSG00000042807	Hecw2	46	67	73	49	97	93	76	62		58.75	82
ENSMUSG00000023805	Synj2	2	2	3	3	5	9	8	3		2.5	6.25
ENSMUSG00000120343	4930434J08Rik	0	1	2	1	1	4	6	4		1	3.75
ENSMUSG00000042269	Cibar2	18	21	21	23	21	16	14	15		20.75	16.5
ENSMUSG00000070337	Gpr179	14	16	18	14	18	28	25	18		15.5	22.25
ENSMUSG00000044156	Hepacam2	2	3	2	4	6	4	6	11		2.75	6.75
ENSMUSG00000045094	Arhgef37	0	2	2	1	6	2	4	9		1.25	5.25
ENSMUSG00000039328	Rnf122	113	138	149	130	168	175	151	137		132.5	157.75
ENSMUSG00000027305	Ndufaf1	36	47	32	50	31	27	37	17		41.25	28
ENSMUSG00000028467	Gba2	29	47	39	39	53	60	41	48		38.5	50.5
ENSMUSG00000065232	Gm22973	0	3	0	1	8	8	2	3		1	5.25
ENSMUSG00000058153	Sez6l	30	34	26	37	46	54	33	41		31.75	43.5
ENSMUSG00000102666	Gm8599	5	6	9	3	1	2	5	1		5.75	2.25
ENSMUSG00000002342	Tmem161a	75	105	109	85	127	143	116	98		93.5	121
ENSMUSG00000043165	Lor	1	4	3	1	0	0	1	0		2.25	0.25
ENSMUSG00000056300	Zfp981	0	3	3	3	0	1	0	0		2.25	0.25
ENSMUSG00000087135	Gm16096	3	3	3	0	0	1	0	0		2.25	0.25
ENSMUSG00000106962	Gm43633	2	4	4	1	1	0	1	1		2.75	0.75
ENSMUSG00000005373	Mlxipl	1	2	4	4	1	0	1	1		2.75	0.75
ENSMUSG00000117613	Gm2629	5	4	4	4	3	4	1	1		4.25	2.25
ENSMUSG00000051136	Ghsr	5	3	2	5	5	6	6	6		3.75	5.75
ENSMUSG00000048012	Zfp473	4	9	8	7	16	11	11	8		7	11.5
ENSMUSG00000027508	Pag1	228	238	244	210	320	308	256	241		230	281.25
ENSMUSG00000057411	Antkmt	19	35	27	22	45	39	32	30		25.75	36.5
ENSMUSG00000023908	Pkmyt1	58	75	69	59	57	55	58	41		65.25	52.75
ENSMUSG00000039639	Kcne1	5	8	3	2	2	2	0	0		4.5	1
ENSMUSG00000028347	Tmeff1	818	1087	1060	1009	1204	1235	1152	1046		993.5	1159.25
ENSMUSG00000102423	Gm37465	5	8	5	5	1	4	5	3		5.75	3.25
ENSMUSG00000040263	Klhdc4	61	66	71	92	64	57	51	45		72.5	54.25
ENSMUSG00000021848	Otx2	557	709	673	734	779	865	809	690		668.25	785.75
ENSMUSG00000022540	Rogdi	14	16	21	19	22	30	21	21		17.5	23.5
ENSMUSG00000020227	Irak3	4	3	5	2	1	3	0	2		3.5	1.5
ENSMUSG00000050315	Synpo2	3	8	5	6	13	12	15	5		5.5	11.25
ENSMUSG00000079445	B3gnt7	0	4	8	7	10	10	11	7		4.75	9.5
ENSMUSG00000023064	Sncg	265	317	302	435	344	457	466	473		329.75	435
ENSMUSG00000039661	Dusp26	88	119	124	110	130	169	134	123		110.25	139
ENSMUSG00000065715	Snord7	3	4	5	3	1	0	0	4		3.75	1.25
ENSMUSG00000105686	Gm35394	14	13	13	17	13	12	11	11		14.25	11.75
ENSMUSG00000036985	Zdhhc9	81	133	111	107	129	168	138	124		108	139.75
ENSMUSG00000045287	Rtn4rl1	28	62	35	55	67	80	58	61		45	66.5
ENSMUSG00000034993	Vat1	119	166	174	168	179	240	191	183		156.75	198.25
ENSMUSG00000047115	Fam221a	23	19	23	21	15	22	16	16		21.5	17.25
ENSMUSG00000032177	Pde4a	39	48	45	41	47	53	47	48		43.25	48.75
ENSMUSG00000103423	Gm5845	3	3	1	1	4	5	5	2		2	4
ENSMUSG00000004328	Hif3a	11	16	9	19	23	30	15	21		13.75	22.25
ENSMUSG00000000627	Sema4f	9	15	17	12	21	18	15	18		13.25	18
ENSMUSG00000020807	4933427D14Rik	4	2	6	2	0	1	2	1		3.5	1
ENSMUSG00000046168	Kcnrg	2	2	4	6	6	6	7	5		3.5	6
ENSMUSG00000083390	Gm13121	2	2	4	3	3	0	0	0		2.75	0.75
ENSMUSG00000117358	Gm31645	5	7	6	5	5	5	2	3		5.75	3.75
ENSMUSG00000039497	Dse	52	87	69	83	101	116	97	76		72.75	97.5
ENSMUSG00000046561	Arsj	0	0	2	0	2	8	5	2		0.5	4.25
ENSMUSG00000058254	Tspan7	207	229	184	266	289	304	261	234		221.5	272
ENSMUSG00000021453	Gadd45g	16	30	21	27	12	19	19	9		23.5	14.75
ENSMUSG00000107556	Gm44237	15	16	14	6	8	7	5	7		12.75	6.75
ENSMUSG00000031698	Mylk3	2	2	0	2	3	5	2	3		1.5	3.25
ENSMUSG00000064179	Tnnt1	2	2	0	2	3	5	2	3		1.5	3.25
ENSMUSG00000038777	Sema6c	76	94	104	72	104	118	93	113		86.5	107
ENSMUSG00000106208	Gm4734	1	3	4	2	7	7	7	2		2.5	5.75
ENSMUSG00000028137	Celf3	507	534	595	578	586	666	605	592		553.5	612.25
ENSMUSG00000032020	Ubash3b	190	269	267	309	347	353	279	322		258.75	325.25
ENSMUSG00000002980	Bcam	7	14	16	10	19	29	17	15		11.75	20
ENSMUSG00000037705	Tecta	7	8	3	6	14	9	7	10		6	10
ENSMUSG00000106025	Gm42940	3	3	6	1	8	10	3	8		3.25	7.25
ENSMUSG00000026856	Dolpp1	44	61	63	51	71	72	66	58		54.75	66.75
ENSMUSG00000060240	Cend1	10	17	18	15	23	31	18	19		15	22.75
ENSMUSG00000049690	Nckap5	222	258	281	224	341	352	275	260		246.25	307
ENSMUSG00000073234	Fam237b	3	5	2	9	8	10	7	10		4.75	8.75
ENSMUSG00000052516	Robo2	559	751	726	676	969	826	735	764		678	823.5
ENSMUSG00000044912	Syt16	23	41	14	28	35	39	40	51		26.5	41.25
ENSMUSG00000028600	Podn	0	7	2	3	8	7	12	4		3	7.75
ENSMUSG00000019966	Kitl	169	208	245	266	320	390	250	265		222	306.25
ENSMUSG00000030683	Sez6l2	28	38	34	55	49	68	45	60		38.75	55.5
ENSMUSG00000103144	Pcdhga1	4	3	2	1	0	0	2	1		2.5	0.75
ENSMUSG00000083367	Gm8806	1	4	3	2	1	2	0	0		2.5	0.75
ENSMUSG00000109757	Gm7128	4	3	2	4	3	2	1	0		3.25	1.5
ENSMUSG00000116733	6330408M09Rik	2	4	2	3	3	6	5	4		2.75	4.5
ENSMUSG00000104383	Gm37553	1	3	1	2	5	3	2	4		1.75	3.5
ENSMUSG00000112248	Gm47910	1	3	2	1	2	4	5	3		1.75	3.5
ENSMUSG00000050248	Evc2	61	78	75	64	54	66	59	41		69.5	55
ENSMUSG00000032656	Marchf3	1	1	3	2	1	0	0	1		1.75	0.5
ENSMUSG00000067147	Rpl7a-ps11	1	3	2	1	1	0	0	1		1.75	0.5
ENSMUSG00000020826	Nos2	2	1	1	3	0	1	1	0		1.75	0.5
ENSMUSG00000048938	Nr1h5	3	1	1	2	0	1	1	0		1.75	0.5
ENSMUSG00000031493	Ggn	1	2	3	1	0	1	1	0		1.75	0.5
ENSMUSG00000090958	Lrrc32	1	3	1	2	1	1	0	0		1.75	0.5
ENSMUSG00000034674	Tdg	14	12	14	13	14	15	15	14		13.25	14.5
ENSMUSG00000107858	Gm43879	5	5	3	4	6	6	5	5		4.25	5.5
ENSMUSG00000064052	Gm5089	4	4	3	3	4	4	5	6		3.5	4.75
ENSMUSG00000032243	Itga11	3	2	3	1	4	3	3	4		2.25	3.5
ENSMUSG00000046952	Gm5815	1	2	0	2	2	3	2	3		1.25	2.5
ENSMUSG00000085338	2410004I01Rik	0	1	1	0	3	1	1	2		0.5	1.75
ENSMUSG00000082140	Gm13094	0	0	1	1	1	2	3	1		0.5	1.75
ENSMUSG00000121047	Gm57221	0	0	1	1	2	3	1	1		0.5	1.75
ENSMUSG00000060538	Tmem219	25	34	29	29	37	46	33	33		29.25	37.25
ENSMUSG00000087385	Frg2f1	21	19	23	14	11	19	8	13		19.25	12.75
ENSMUSG00000033186	Mzt1	223	208	218	208	277	338	268	223		214.25	276.5
ENSMUSG00000022893	Adamts1	177	267	187	221	165	196	149	111		213	155.25
ENSMUSG00000025723	Nmb	17	23	24	19	25	25	27	23		20.75	25
ENSMUSG00000042258	Isl1	654	821	945	853	1232	994	923	934		818.25	1020.75
ENSMUSG00000038861	Pi4kb	5	14	14	10	13	18	20	15		10.75	16.5
ENSMUSG00000090100	Ttbk2	249	323	309	267	331	366	303	336		287	334
ENSMUSG00000035566	Pcdh17	203	200	248	199	276	322	244	226		212.5	267
ENSMUSG00000038702	Dsel	98	109	117	117	158	180	134	115		110.25	146.75
ENSMUSG00000024589	Nedd4l	121	197	188	166	208	255	180	227		168	217.5
ENSMUSG00000048696	Mex3d	547	716	587	555	840	726	692	640		601.25	724.5
ENSMUSG00000028640	Tfap2c	29	31	30	33	32	46	46	36		30.75	40
ENSMUSG00000020692	Nle1	19	23	21	14	13	17	12	15		19.25	14.25
ENSMUSG00000052372	Il1rapl1	36	50	38	26	50	62	51	42		37.5	51.25
ENSMUSG00000032186	Tmod2	406	532	531	586	647	679	583	557		513.75	616.5
ENSMUSG00000107690	Gm44044	5	10	6	8	16	8	14	10		7.25	12
ENSMUSG00000022762	Ncam2	9	10	10	8	26	23	12	13		9.25	18.5
ENSMUSG00000044528	Tram1l1	204	254	231	232	268	328	257	251		230.25	276
ENSMUSG00000102570	Gm37968	1	2	5	4	13	9	8	3		3	8.25
ENSMUSG00000026177	Slc11a1	1	3	1	3	5	6	2	4		2	4.25
ENSMUSG00000032036	Kirrel3	3	1	1	3	6	5	4	2		2	4.25
ENSMUSG00000031728	Zfp821	132	148	153	150	185	187	154	153		145.75	169.75
ENSMUSG00000019894	Slc6a15	81	88	83	92	119	138	162	88		86	126.75
ENSMUSG00000107412	Gm20383	4	2	2	1	3	9	8	4		2.25	6
ENSMUSG00000042599	Kdm7a	460	585	627	515	757	721	552	655		546.75	671.25
ENSMUSG00000059647	Cbx3-ps7	3	5	4	5	6	10	7	5		4.25	7
ENSMUSG00000067719	Gm10221	1	2	3	3	7	5	2	6		2.25	5
ENSMUSG00000121091	Gm56861	2	2	0	1	1	6	4	5		1.25	4
ENSMUSG00000000149	Gna12	105	135	96	125	150	188	151	119		115.25	152
ENSMUSG00000034799	Unc13a	16	37	27	36	39	43	45	39		29	41.5
ENSMUSG00000075706	Gpx4	105	110	109	113	142	166	142	109		109.25	139.75
ENSMUSG00000020669	Sh3yl1	15	27	28	26	31	45	28	33		24	34.25
ENSMUSG00000050321	Neto1	31	47	30	39	41	66	48	49		36.75	51
ENSMUSG00000021198	Unc79	24	28	34	45	50	48	35	47		32.75	45
ENSMUSG00000021125	Arg2	2	7	3	5	7	5	9	8		4.25	7.25
ENSMUSG00000039098	Gm9767	4	5	3	1	7	5	9	4		3.25	6.25
ENSMUSG00000108030	9530062K07Rik	2	4	7	3	4	13	12	8		4	9.25
ENSMUSG00000102241	Gm37716	4	5	6	5	9	14	7	7		5	9.25
ENSMUSG00000024426	Atat1	175	259	208	206	251	281	251	242		212	256.25
ENSMUSG00000085282	Gm15663	5	7	9	4	11	12	20	8		6.25	12.75
ENSMUSG00000045827	Serpinb9	14	12	24	26	27	30	29	26		19	28
ENSMUSG00000039578	Ccser1	25	20	17	35	31	44	29	37		24.25	35.25
ENSMUSG00000022577	Ly6h	16	29	16	25	23	33	33	32		21.5	30.25
ENSMUSG00000036858	Ptcra	1	2	0	2	0	0	0	0		1.25	0
ENSMUSG00000084079	Gm11631	2	1	2	0	0	0	0	0		1.25	0
ENSMUSG00000103202	Gm37326	2	1	2	0	0	0	0	0		1.25	0
ENSMUSG00000110164	Gm7351	0	2	2	1	0	0	0	0		1.25	0
ENSMUSG00000043340	6530409C15Rik	0	2	1	2	0	0	0	0		1.25	0
ENSMUSG00000120257	Gm34894	2	1	0	2	0	0	0	0		1.25	0
ENSMUSG00000097584	1700125G22Rik	0	1	2	2	0	0	0	0		1.25	0
ENSMUSG00000121266	Gm57176	2	2	2	2	2	1	0	0		2	0.75
ENSMUSG00000029755	Dlx5	0	0	0	0	0	1	2	2		0	1.25
ENSMUSG00000078162	Gm2574	0	0	0	0	1	0	2	2		0	1.25
ENSMUSG00000048400	Prss54	0	0	0	0	2	1	0	2		0	1.25
ENSMUSG00000108985	A930030B08Rik	0	0	0	0	1	0	2	2		0	1.25
ENSMUSG00000047965	Rpl9-ps7	0	0	0	0	1	5	3	1		0	2.5
ENSMUSG00000031491	Chrna6	0	0	0	0	2	0	2	1		0	1.25
ENSMUSG00000026224	4933407L21Rik	0	0	0	0	2	2	1	0		0	1.25
ENSMUSG00000051225	Fam83a	0	0	0	0	1	2	2	0		0	1.25
ENSMUSG00000109925	Gm45315	0	0	0	0	2	2	1	0		0	1.25
ENSMUSG00000120527	Gm33151	0	0	0	0	1	2	2	0		0	1.25
ENSMUSG00000043592	Unc5cl	0	0	0	0	2	2	1	0		0	1.25
ENSMUSG00000063314	Gm12657	0	0	0	0	2	1	2	0		0	1.25
ENSMUSG00000112188	Gm47708	0	0	0	0	1	2	2	0		0	1.25
ENSMUSG00000039577	Nphp4	31	35	26	29	48	39	33	35		30.25	38.75
ENSMUSG00000056596	Trnp1	1	7	6	2	5	11	10	7		4	8.25
ENSMUSG00000008658	Rbfox1	15	21	17	35	28	49	29	38		22	36
ENSMUSG00000121479		3	3	8	5	8	8	6	9		4.75	7.75
ENSMUSG00000048007	Timm8a1	26	25	22	17	36	36	28	23		22.5	30.75
ENSMUSG00000041696	Rasl12	5	7	5	5	11	10	7	6		5.5	8.5
ENSMUSG00000034958	Atcay	51	58	57	79	71	84	85	69		61.25	77.25
ENSMUSG00000038963	Slco4a1	26	21	34	27	34	36	31	34		27	33.75
ENSMUSG00000037824	Tspan14	866	1170	943	836	1309	1281	1187	959		953.75	1184
ENSMUSG00000051323	Pcdh19	696	923	911	754	1264	1203	962	852		821	1070.25
ENSMUSG00000016150	Tenm1	34	50	71	54	65	80	83	61		52.25	72.25
ENSMUSG00000025776	Crispld1	60	87	78	63	93	136	114	76		72	104.75
ENSMUSG00000042249	Grk3	21	28	27	26	31	49	33	32		25.5	36.25
ENSMUSG00000028701	Lurap1	6	9	8	7	12	15	10	8		7.5	11.25
ENSMUSG00000062101	Zfp119b	15	19	19	13	21	28	24	17		16.5	22.5
ENSMUSG00000020641	Rsad2	4	5	6	3	8	14	5	10		4.5	9.25
ENSMUSG00000069814	Ccdc92b	7	11	11	11	10	16	16	13		10	13.75
ENSMUSG00000015342	Xk	27	35	24	29	34	44	30	40		28.75	37
ENSMUSG00000061751	Kalrn	260	338	368	313	413	392	357	352		319.75	378.5
ENSMUSG00000025373	Rnf41	106	133	128	156	180	223	176	132		130.75	177.75
ENSMUSG00000041923	Nol4	309	413	421	364	526	443	416	424		376.75	452.25
ENSMUSG00000030411	Nova2	245	332	375	318	409	408	352	373		317.5	385.5
ENSMUSG00000116508	Gm49463	6	8	9	12	15	16	12	9		8.75	13
ENSMUSG00000046463	5930403N24Rik	11	9	5	7	10	12	16	10		8	12
ENSMUSG00000023868	Pde10a	90	109	82	93	125	100	115	102		93.5	110.5
ENSMUSG00000048970	C1galt1c1	79	109	107	88	130	155	125	96		95.75	126.5
ENSMUSG00000062683	Atp5mc2	12	17	9	14	20	30	19	15		13	21
ENSMUSG00000079598	Clec2l	9	11	12	20	16	23	21	17		13	19.25
ENSMUSG00000082045	Gm11585	1	1	1	3	0	1	0	0		1.5	0.25
ENSMUSG00000040424	Hipk4	0	0	0	1	0	2	2	2		0.25	1.5
ENSMUSG00000115188	Gm46522	0	1	0	0	1	3	1	1		0.25	1.5
ENSMUSG00000097888	Gm26682	1	0	0	0	1	3	1	1		0.25	1.5
ENSMUSG00000089876	Tmem102	0	0	0	1	2	2	2	0		0.25	1.5
ENSMUSG00000099954	Gm28112	0	0	0	1	2	2	2	0		0.25	1.5
ENSMUSG00000033544	Angptl1	0	0	0	1	2	2	2	0		0.25	1.5
ENSMUSG00000110355	Gm7514	0	0	0	1	2	2	2	0		0.25	1.5
ENSMUSG00000106795	Gm43050	5	3	8	2	11	7	7	7		4.5	8
ENSMUSG00000091842	Gm16490	7	13	4	3	12	16	13	9		6.75	12.5
ENSMUSG00000024987	Cyp26a1	155	197	212	179	216	263	218	199		185.75	224
ENSMUSG00000029401	Rilpl2	54	84	74	64	86	113	85	77		69	90.25
ENSMUSG00000069899	Sft2d1rt	39	48	70	86	95	118	84	69		60.75	91.5
ENSMUSG00000066438	Plekhd1	10	11	10	21	14	26	19	28		13	21.75
ENSMUSG00000002475	Abhd3	4	2	5	3	6	8	5	4		3.5	5.75
ENSMUSG00000027457	Snph	6	5	2	4	4	12	8	10		4.25	8.5
ENSMUSG00000038530	Rgs4	11	11	12	12	16	13	14	21		11.5	16
ENSMUSG00000038375	Trp53inp2	274	396	352	325	450	432	372	368		336.75	405.5
ENSMUSG00000049744	Arhgap15	3	5	6	1	1	1	2	0		3.75	1
ENSMUSG00000029136	Rbks	4	7	9	9	3	5	6	3		7.25	4.25
ENSMUSG00000073436	Eme2	19	29	21	20	21	14	10	17		22.25	15.5
ENSMUSG00000037605	Adgrl3	215	237	251	174	316	298	248	232		219.25	273.5
ENSMUSG00000031669	Gins3	99	123	131	140	104	113	94	60		123.25	92.75
ENSMUSG00000022564	Grina	115	139	147	118	141	188	158	144		129.75	157.75
ENSMUSG00000028832	Stmn1	226	282	276	299	331	354	307	278		270.75	317.5
ENSMUSG00000107721	Gm44261	6	4	2	2	1	3	0	0		3.5	1
ENSMUSG00000020658	Efr3b	184	210	208	224	284	332	244	216		206.5	269
ENSMUSG00000038949	Cnst	77	99	101	81	120	123	106	90		89.5	109.75
ENSMUSG00000026413	Pkp1	3	3	2	0	0	0	0	1		2	0.25
ENSMUSG00000072845	Tmprss11a	1	4	1	2	0	0	1	0		2	0.25
ENSMUSG00000062896	Rpl31-ps11	2	2	3	5	1	1	1	2		3	1.25
ENSMUSG00000093536	Smim17	0	1	0	0	4	2	1	1		0.25	2
ENSMUSG00000121253	Gm57413	0	0	0	1	3	3	2	0		0.25	2
ENSMUSG00000097494	4933406C10Rik	4	1	4	1	6	3	5	5		2.5	4.75
ENSMUSG00000048540	Nhlh2	446	656	634	603	744	730	643	692		584.75	702.25
ENSMUSG00000003527	Ess2	31	38	45	32	58	61	62	33		36.5	53.5
ENSMUSG00000019230	Lhx9	12	20	13	26	24	24	24	37		17.75	27.25
ENSMUSG00000028850	Gpatch3	12	9	14	12	9	9	11	6		11.75	8.75
ENSMUSG00000121644		12	21	15	12	25	25	17	18		15	21.25
ENSMUSG00000040711	Sh3pxd2b	326	382	361	315	409	468	395	353		346	406.25
ENSMUSG00000019785	Clvs2	6	6	7	11	11	13	8	11		7.5	10.75
ENSMUSG00000037337	Map4k1	6	6	3	2	6	11	6	7		4.25	7.5
ENSMUSG00000022787	Wdr53	19	29	24	28	37	39	34	24		25	33.5
ENSMUSG00000005360	Slc1a3	211	296	141	212	120	182	153	81		215	134
ENSMUSG00000028524	Sgip1	105	135	149	147	153	173	159	151		134	159
ENSMUSG00000112759	Gm47615	11	7	10	3	3	3	3	4		7.75	3.25
ENSMUSG00000098243	Gm4258	49	67	56	37	72	80	66	57		52.25	68.75
ENSMUSG00000029608	Rph3a	29	44	23	39	30	79	75	60		33.75	61
ENSMUSG00000055254	Ntrk2	199	294	280	206	372	528	313	291		244.75	376
ENSMUSG00000040102	Klhl42	8	9	15	14	44	22	15	26		11.5	26.75
ENSMUSG00000036188	Ankmy2	55	85	74	90	95	101	98	86		76	95
ENSMUSG00000024866	Acy3	3	6	4	7	7	8	8	6		5	7.25
ENSMUSG00000032860	P2ry2	2	5	3	7	13	6	6	15		4.25	10
ENSMUSG00000038390	Gpr162	107	145	151	117	165	164	155	141		130	156.25
ENSMUSG00000074841	Cbx3-ps1	2	5	1	4	1	0	1	1		3	0.75
ENSMUSG00000086918	4930429F24Rik	0	1	1	1	2	5	4	1		0.75	3
ENSMUSG00000026170	Cyp27a1	1	1	3	3	4	2	4	5		2	3.75
ENSMUSG00000030306	Tmtc1	9	8	9	2	8	13	12	12		7	11.25
ENSMUSG00000097430	Gm10544	7	15	9	11	17	16	11	16		10.5	15
ENSMUSG00000072825	Cep170b	146	193	196	163	202	231	193	196		174.5	205.5
ENSMUSG00000026090	Cracdl	1	4	1	3	8	5	4	3		2.25	5
ENSMUSG00000021044	Adck1	56	71	70	68	56	63	52	35		66.25	51.5
ENSMUSG00000058297	Spock2	126	189	163	186	216	241	197	175		166	207.25
ENSMUSG00000026857	Ntmt1	32	46	49	37	61	49	43	57		41	52.5
ENSMUSG00000086503	Xist	1958	1858	3106	2363	2325	2	0	1389		2321.25	929
ENSMUSG00000037031	Tspan15	105	147	146	134	175	152	166	141		133	158.5
ENSMUSG00000048782	Insc	10	17	23	14	24	23	21	23		16	22.75
ENSMUSG00000102189	Gm37194	52	63	89	56	51	49	42	37		65	44.75
ENSMUSG00000003153	Slc2a3	22	27	31	22	28	42	36	29		25.5	33.75
ENSMUSG00000040918	Slc19a2	26	29	25	32	51	44	28	37		28	40
ENSMUSG00000025950	Idh1	832	1132	967	1052	1241	1339	1081	1068		995.75	1182.25
ENSMUSG00000078495	Zfp984	1	10	7	4	0	2	1	0		5.5	0.75
ENSMUSG00000039131	Gipc2	3	5	4	3	9	10	3	12		3.75	8.5
ENSMUSG00000039153	Runx2	8	8	5	8	11	16	15	7		7.25	12.25
ENSMUSG00000037887	Dusp8	140	181	154	171	227	197	161	197		161.5	195.5
ENSMUSG00000079022	Col22a1	6	8	11	8	11	17	10	11		8.25	12.25
ENSMUSG00000031227	Magee1	258	385	351	316	435	480	376	347		327.5	409.5
ENSMUSG00000000876	Pxmp4	59	77	100	76	123	107	96	83		78	102.25
ENSMUSG00000036356	Csgalnact1	4	8	5	2	5	14	8	12		4.75	9.75
ENSMUSG00000089857	Zfp882	61	49	66	48	81	71	69	57		56	69.5
ENSMUSG00000056306	Sertm1	1	6	2	9	11	12	6	8		4.5	9.25
ENSMUSG00000031442	Mcf2l	117	123	144	117	169	179	146	125		125.25	154.75
ENSMUSG00000032500	Dclk3	7	7	1	5	11	7	8	8		5	8.5
ENSMUSG00000106847	Peg13	131	208	177	162	219	207	197	211		169.5	208.5
ENSMUSG00000121806		6	11	3	9	8	18	11	15		7.25	13
ENSMUSG00000120029	Gm56488	5	3	5	7	4	2	1	4		5	2.75
ENSMUSG00000056904	Gm5620	2	9	6	3	17	7	16	7		5	11.75
ENSMUSG00000070866	Zfp804a	29	37	50	42	55	89	49	54		39.5	61.75
ENSMUSG00000020340	Cyfip2	403	682	555	555	758	696	662	632		548.75	687
ENSMUSG00000110344	Smim36	72	124	126	126	140	177	136	133		112	146.5
ENSMUSG00000031376	Atp2b3	5	4	4	7	10	9	7	5		5	7.75
ENSMUSG00000032420	Nt5e	4	3	3	6	4	9	8	6		4	6.75
ENSMUSG00000061601	Pclo	100	113	133	84	141	166	134	112		107.5	138.25
ENSMUSG00000032392	Parp16	16	16	13	9	12	11	6	3		13.5	8
ENSMUSG00000048758	Rpl29	110	128	110	99	160	171	147	106		111.75	146
ENSMUSG00000044117	Bmerb1	76	114	108	98	133	148	118	102		99	125.25
ENSMUSG00000046204	Pnma2	31	47	48	62	64	75	54	59		47	63
ENSMUSG00000092563	Gm3617	6	3	4	3	0	4	1	2		4	1.75
ENSMUSG00000048826	Dact2	4	4	2	1	8	10	5	3		2.75	6.5
ENSMUSG00000021294	Kif26a	97	123	126	148	149	210	153	140		123.5	163
ENSMUSG00000031379	Pir	8	15	10	9	13	15	14	15		10.5	14.25
ENSMUSG00000055567	Unc80	19	24	13	21	25	33	22	24		19.25	26
ENSMUSG00000027832	Ptx3	17	13	23	22	25	36	32	19		18.75	28
ENSMUSG00000010392	Gosr1	59	60	58	47	81	82	64	57		56	71
ENSMUSG00000044043	Pcdhb14	8	18	10	26	32	19	24	28		15.5	25.75
ENSMUSG00000024907	Gal	326	451	419	415	573	449	443	472		402.75	484.25
ENSMUSG00000049339	Retreg2	214	250	253	234	278	327	256	254		237.75	278.75
ENSMUSG00000103821	D430013B06Rik	13	15	23	15	14	13	9	8		16.5	11
ENSMUSG00000083935	Gm12294	8	3	9	1	12	7	9	12		5.25	10
ENSMUSG00000107256	Gm13821	4	1	8	2	9	8	8	5		3.75	7.5
ENSMUSG00000061576	Dpp6	127	154	179	163	221	169	191	172		155.75	188.25
ENSMUSG00000039414	Heatr5b	35	50	62	51	70	67	67	51		49.5	63.75
ENSMUSG00000033475	Tomm6	0	2	1	1	0	0	0	0		1	0
ENSMUSG00000079396	Gm3411	2	1	1	0	0	0	0	0		1	0
ENSMUSG00000085417	Gm13919	1	1	2	0	0	0	0	0		1	0
ENSMUSG00000102083	Gm5259	1	2	1	0	0	0	0	0		1	0
ENSMUSG00000102590	Mannr	1	2	0	1	0	0	0	0		1	0
ENSMUSG00000102982	Gm38319	1	2	0	1	0	0	0	0		1	0
ENSMUSG00000104299	Gm9924	1	0	1	2	0	0	0	0		1	0
ENSMUSG00000107276	Gm42858	1	0	1	2	0	0	0	0		1	0
ENSMUSG00000107961	Gm44036	1	0	1	2	0	0	0	0		1	0
ENSMUSG00000109601	Zfp148-ps1	1	1	2	0	0	0	0	0		1	0
ENSMUSG00000110295	Gm45319	0	2	1	1	0	0	0	0		1	0
ENSMUSG00000111990	Gm47033	0	2	1	1	0	0	0	0		1	0
ENSMUSG00000113017	Gm46401	0	2	1	1	0	0	0	0		1	0
ENSMUSG00000116962	Gm19000	1	2	1	0	0	0	0	0		1	0
ENSMUSG00000119168	Gm23412	0	2	1	1	0	0	0	0		1	0
ENSMUSG00000120646	Gm57296	1	2	1	0	0	0	0	0		1	0
ENSMUSG00000043924	Ncmap	0	2	1	1	0	0	0	0		1	0
ENSMUSG00000054659	Pm20d2	0	2	1	1	0	0	0	0		1	0
ENSMUSG00000084328	Gm14046	1	2	1	0	0	0	0	0		1	0
ENSMUSG00000084989	Crocc2	0	1	1	2	0	0	0	0		1	0
ENSMUSG00000085478	Gm11851	0	1	1	2	0	0	0	0		1	0
ENSMUSG00000086564	Cd101	1	2	0	1	0	0	0	0		1	0
ENSMUSG00000107501	Gm29781	0	1	1	2	0	0	0	0		1	0
ENSMUSG00000097995	Gm24362	2	0	1	1	0	0	0	0		1	0
ENSMUSG00000092381	Lncob1	1	1	2	0	0	0	0	0		1	0
ENSMUSG00000019368	Sec14l4	1	3	2	2	1	1	1	1		2	1
ENSMUSG00000030525	Chrna7	2	2	2	2	1	2	1	0		2	1
ENSMUSG00000040428	Plekha4	1	2	0	1	2	2	2	2		1	2
ENSMUSG00000051920	Rspo2	1	1	1	1	2	3	2	1		1	2
ENSMUSG00000088318	Gm26187	0	0	0	0	1	1	0	2		0	1
ENSMUSG00000094463	Gm8546	0	0	0	0	0	1	1	2		0	1
ENSMUSG00000102621	Gm37674	0	0	0	0	1	1	0	2		0	1
ENSMUSG00000113335	Gm48296	0	0	0	0	1	0	1	2		0	1
ENSMUSG00000081975	Gm12482	0	0	0	0	0	2	1	1		0	1
ENSMUSG00000030162	Olr1	0	0	0	0	1	2	0	1		0	1
ENSMUSG00000083985	Gm12468	0	0	0	0	1	0	2	1		0	1
ENSMUSG00000097921	Gm26576	0	0	0	0	1	2	0	1		0	1
ENSMUSG00000104695	Gm30023	0	0	0	0	0	1	2	1		0	1
ENSMUSG00000048534	Jaml	0	0	0	0	2	1	0	1		0	1
ENSMUSG00000020123	Avpr1a	0	0	0	0	1	2	0	1		0	1
ENSMUSG00000029811	Aoc1	0	0	0	0	1	0	2	1		0	1
ENSMUSG00000051805	A530095I07Rik	0	0	0	0	2	0	1	1		0	1
ENSMUSG00000052724	Gm9888	0	0	0	0	2	1	0	1		0	1
ENSMUSG00000085012	Gm15492	0	0	0	0	2	1	0	1		0	1
ENSMUSG00000085189	Gm11963	0	0	0	0	0	2	1	1		0	1
ENSMUSG00000089708	5330439A09Rik	0	0	0	0	2	1	0	1		0	1
ENSMUSG00000099930	Gm2396	0	0	0	0	0	2	1	1		0	1
ENSMUSG00000108900	Ccdc194	0	0	0	0	1	2	0	1		0	1
ENSMUSG00000110617	Gm5910	0	0	0	0	1	2	0	1		0	1
ENSMUSG00000114558	Gm9570	0	0	0	0	2	1	0	1		0	1
ENSMUSG00000121099	Gm56863	0	0	0	0	1	0	2	1		0	1
ENSMUSG00000061527	Krt5	0	0	0	0	1	2	0	1		0	1
ENSMUSG00000086721	Gm13750	0	0	0	0	2	1	1	0		0	1
ENSMUSG00000067028	Cntnap5b	0	0	0	0	1	1	2	0		0	1
ENSMUSG00000082633	Gm15779	0	0	0	0	1	2	1	0		0	1
ENSMUSG00000084241	Gm13416	0	0	0	0	1	2	1	0		0	1
ENSMUSG00000106261	Gm34086	0	0	0	0	1	2	1	0		0	1
ENSMUSG00000112789	Gm19326	0	0	0	0	1	2	1	0		0	1
ENSMUSG00000031253	Srpx2	0	0	0	0	1	2	1	0		0	1
ENSMUSG00000069044	Usp9y	0	0	0	0	1	2	1	0		0	1
ENSMUSG00000078252	Krtap17-1	0	0	0	0	1	2	1	0		0	1
ENSMUSG00000086181	C230034O21Rik	0	0	0	0	1	1	2	0		0	1
ENSMUSG00000096086	Gm4761	0	0	0	0	1	2	1	0		0	1
ENSMUSG00000102064	Gm28625	0	0	0	0	1	2	1	0		0	1
ENSMUSG00000110148	5830408C22Rik	0	0	0	0	1	2	1	0		0	1
ENSMUSG00000112574	Gm5750	0	0	0	0	2	1	1	0		0	1
ENSMUSG00000114660	Gm47881	0	0	0	0	1	2	1	0		0	1
ENSMUSG00000117313	Gm49838	0	0	0	0	1	2	1	0		0	1
ENSMUSG00000019890	Nts	0	0	0	0	1	1	2	0		0	1
ENSMUSG00000035392	Dennd1a	100	118	118	115	127	150	123	119		112.75	129.75
ENSMUSG00000019235	Rps6kl1	7	14	11	15	17	26	12	21		11.75	19
ENSMUSG00000037989	Wnk2	52	69	58	47	85	77	63	61		56.5	71.5
ENSMUSG00000037022	Mmaa	24	13	10	8	25	40	19	20		13.75	26
ENSMUSG00000057880	Abat	207	318	273	294	365	400	317	287		273	342.25
ENSMUSG00000106071	Gm43826	3	2	2	0	0	0	0	1		1.75	0.25
ENSMUSG00000105376	Gm36535	3	2	2	0	0	0	1	0		1.75	0.25
ENSMUSG00000023926	Rhag	2	3	2	0	1	0	0	0		1.75	0.25
ENSMUSG00000118246	Gm6052	2	4	2	1	1	0	1	1		2.25	0.75
ENSMUSG00000112874	Gm34297	4	10	6	6	3	3	3	5		6.5	3.5
ENSMUSG00000032936	Camkv	3	1	4	3	4	5	4	4		2.75	4.25
ENSMUSG00000039395	Mreg	3	1	3	4	4	4	5	4		2.75	4.25
ENSMUSG00000043333	Rhbdl2	0	1	1	1	2	4	1	2		0.75	2.25
ENSMUSG00000025003	Cyp2c39	0	0	0	1	0	2	2	3		0.25	1.75
ENSMUSG00000040694	Apobec2	0	0	0	1	2	0	2	3		0.25	1.75
ENSMUSG00000085218	BB218582	0	1	0	0	3	2	0	2		0.25	1.75
ENSMUSG00000100287	Gm28068	0	0	1	0	3	2	2	0		0.25	1.75
ENSMUSG00000102569	Gm37041	0	0	0	1	3	2	2	0		0.25	1.75
ENSMUSG00000004187	Kifc2	5	5	4	2	3	0	3	2		4	2
ENSMUSG00000100534	Gm816	0	1	3	0	2	5	3	2		1	3
ENSMUSG00000062070	Pgk1	56	99	75	55	102	119	91	80		71.25	98
ENSMUSG00000073680	Tmem88b	9	6	7	2	12	11	11	6		6	10
ENSMUSG00000047910	Pcdhb16	24	31	23	25	58	29	38	37		25.75	40.5
ENSMUSG00000020866	Cacna1g	12	14	13	4	17	19	13	16		10.75	16.25
ENSMUSG00000079523	Tmsb10	513	667	513	583	677	695	667	593		569	658
ENSMUSG00000031543	Ank1	1	1	2	0	3	6	2	2		1	3.25
ENSMUSG00000034275	Igsf9b	181	271	279	244	285	363	294	273		243.75	303.75
ENSMUSG00000030428	Ttyh1	65	111	83	71	106	111	110	101		82.5	107
ENSMUSG00000057455	Rit2	7	16	11	16	19	26	27	12		12.5	21
ENSMUSG00000047342	Zfp286	27	34	40	43	46	44	43	45		36	44.5
ENSMUSG00000105586	Gm43009	10	5	11	10	7	4	5	7		9	5.75
ENSMUSG00000096370	Gm21992	1	1	0	0	4	0	4	3		0.5	2.75
ENSMUSG00000037788	Vopp1	259	326	313	331	345	373	350	322		307.25	347.5
ENSMUSG00000061411	Nol4l	172	285	271	290	341	354	287	303		254.5	321.25
ENSMUSG00000087128	Gm12655	3	3	2	1	3	12	6	6		2.25	6.75
ENSMUSG00000032126	Hmbs	49	65	43	53	38	48	45	31		52.5	40.5
ENSMUSG00000026335	Pam	182	241	231	225	280	290	252	220		219.75	260.5
ENSMUSG00000067438	Hmx1	477	622	445	415	633	733	668	483		489.75	629.25
ENSMUSG00000031609	Sap30	128	188	164	151	227	198	224	153		157.75	200.5
ENSMUSG00000018698	Lhx1	2	2	2	4	2	6	6	5		2.5	4.75
ENSMUSG00000050222	Il17d	38	35	44	32	35	27	32	30		37.25	31
ENSMUSG00000121012	Gm57412	2	1	4	2	7	7	3	3		2.25	5
ENSMUSG00000106475	Gm43011	5	13	4	7	4	1	1	4		7.25	2.5
ENSMUSG00000108873	Gm44609	2	1	3	2	0	0	1	2		2	0.75
ENSMUSG00000120303	4930500G05Rik	2	3	2	1	0	0	2	1		2	0.75
ENSMUSG00000097140	Gm26779	1	2	2	3	0	1	2	0		2	0.75
ENSMUSG00000096474	Gm5561	1	2	3	2	2	0	1	0		2	0.75
ENSMUSG00000097762	4732463B04Rik	2	3	1	2	1	0	2	0		2	0.75
ENSMUSG00000108143	Gm44414	2	1	3	2	0	1	2	0		2	0.75
ENSMUSG00000112153	Gm47591	3	2	1	2	1	2	0	0		2	0.75
ENSMUSG00000121737		2	3	1	3	1	2	0	1		2.25	1
ENSMUSG00000102912	Gm20731	3	4	3	2	2	3	1	1		3	1.75
ENSMUSG00000120387	Gm56530	1	3	1	2	3	2	3	4		1.75	3
ENSMUSG00000081677	Mdk-ps1	0	1	1	2	1	2	3	3		1	2.25
ENSMUSG00000114805	Gm9626	0	1	2	1	3	3	2	1		1	2.25
ENSMUSG00000036661	Dennd3	0	1	2	0	2	2	1	3		0.75	2
ENSMUSG00000086392	Mccc1os	0	2	0	1	2	1	2	3		0.75	2
ENSMUSG00000112036	Gm47801	2	0	0	1	2	3	1	2		0.75	2
ENSMUSG00000091351	Gm17135	2	0	1	0	3	2	2	1		0.75	2
ENSMUSG00000117416	Gm5064	0	0	2	1	2	3	2	1		0.75	2
ENSMUSG00000105572	Gm43300	15	17	30	14	13	11	11	6		19	10.25
ENSMUSG00000035847	Ids	192	262	245	237	270	331	304	236		234	285.25
ENSMUSG00000059714	Flot1	57	78	72	87	90	101	83	82		73.5	89
ENSMUSG00000001054	Rmnd5b	45	62	55	67	78	74	68	59		57.25	69.75
ENSMUSG00000050947	Amigo1	19	32	31	29	37	34	36	32		27.75	34.75
ENSMUSG00000047603	Zfp235	17	22	22	16	35	33	30	17		19.25	28.75
ENSMUSG00000027242	Wdr76	380	497	505	476	446	413	346	280		464.5	371.25
ENSMUSG00000045349	Sh2d5	6	4	8	8	10	6	13	14		6.5	10.75
ENSMUSG00000090394	4930523C07Rik	9	14	7	8	17	22	22	8		9.5	17.25
ENSMUSG00000044986	Tst	7	12	7	12	8	3	8	2		9.5	5.25
ENSMUSG00000079260	Tmppe	3	3	0	2	8	3	9	3		2	5.75
ENSMUSG00000022415	Syngr1	16	23	24	29	23	36	41	30		23	32.5
ENSMUSG00000067869	Tcea1-ps1	7	8	6	6	7	3	5	3		6.75	4.5
ENSMUSG00000104034	2900092N22Rik	0	4	2	4	1	0	0	0		2.5	0.25
ENSMUSG00000080836	Gm6444	2	2	4	0	2	6	7	4		2	4.75
ENSMUSG00000084323	Gm14438	2	1	1	1	1	5	4	3		1.25	3.25
ENSMUSG00000097788	Gm16596	0	1	0	0	3	2	0	4		0.25	2.25
ENSMUSG00000006948	Klk4	0	0	0	1	3	2	4	0		0.25	2.25
ENSMUSG00000100071	Gm28707	3	1	4	1	1	0	1	0		2.25	0.5
ENSMUSG00000110679	Rpl10-ps5	2	5	2	4	1	2	2	1		3.25	1.5
ENSMUSG00000105282	Gm42981	4	3	3	4	4	1	1	1		3.5	1.75
ENSMUSG00000027611	Procr	2	3	2	3	3	6	5	3		2.5	4.25
ENSMUSG00000108823	Gm18959	3	1	1	3	4	6	4	2		2	4
ENSMUSG00000019823	Mical1	46	61	66	67	80	82	69	62		60	73.25
ENSMUSG00000025739	Gng13	9	5	12	10	3	5	3	9		9	5
ENSMUSG00000031840	Rab3a	161	214	190	199	206	251	210	216		191	220.75
ENSMUSG00000105936	Gm43544	4	8	2	8	4	2	1	1		5.5	2
ENSMUSG00000121021	Gm57394	1	1	2	1	1	0	0	1		1.25	0.5
ENSMUSG00000006235	Epor	1	1	1	2	0	1	0	1		1.25	0.5
ENSMUSG00000044276	4933427E11Rik	1	2	1	1	0	0	1	1		1.25	0.5
ENSMUSG00000097627	4930519A11Rik	2	1	1	1	0	0	1	1		1.25	0.5
ENSMUSG00000120554	Gm57268	2	1	1	1	0	0	1	1		1.25	0.5
ENSMUSG00000083671	Gm14304	1	1	2	1	0	1	1	0		1.25	0.5
ENSMUSG00000108813	Rpl19-ps9	2	1	1	1	0	1	1	0		1.25	0.5
ENSMUSG00000121255	Gm57468	1	1	2	1	1	0	1	0		1.25	0.5
ENSMUSG00000117597	Gm50078	1	2	1	1	1	1	0	0		1.25	0.5
ENSMUSG00000026012	Cd28	1	2	1	1	0	1	1	0		1.25	0.5
ENSMUSG00000038528	Mfsd4b5	2	1	1	2	1	0	1	1		1.5	0.75
ENSMUSG00000103885	Gm37006	1	2	2	1	0	1	1	1		1.5	0.75
ENSMUSG00000086454	Platr14	2	2	1	1	1	1	0	1		1.5	0.75
ENSMUSG00000116819	Gm49586	2	1	1	2	1	0	1	1		1.5	0.75
ENSMUSG00000047911	Npm2	1	2	1	2	1	1	1	0		1.5	0.75
ENSMUSG00000081137	BC022960	2	2	1	1	1	1	1	0		1.5	0.75
ENSMUSG00000114433	Gm48488	2	2	3	2	1	1	2	2		2.25	1.5
ENSMUSG00000012350	Ehf	2	2	2	1	2	3	3	2		1.75	2.5
ENSMUSG00000108878	Gm49493	1	1	1	0	1	2	1	2		0.75	1.5
ENSMUSG00000113753	Gm5791	1	0	1	1	1	2	1	2		0.75	1.5
ENSMUSG00000026387	Sctr	1	1	1	0	1	1	2	2		0.75	1.5
ENSMUSG00000025537	Phkg1	1	1	1	0	1	2	2	1		0.75	1.5
ENSMUSG00000072571	Tmem253	1	0	0	1	1	1	1	2		0.5	1.25
ENSMUSG00000082195	Gm13034	0	0	1	1	1	2	1	1		0.5	1.25
ENSMUSG00002076935	Gm55566	0	1	1	0	1	1	2	1		0.5	1.25
ENSMUSG00000106479	Mir721	1	1	0	0	1	1	2	1		0.5	1.25
ENSMUSG00000027895	Kcnc4	1	1	0	0	1	2	1	1		0.5	1.25
ENSMUSG00000095159	Tubb4b-ps1	0	1	1	0	2	1	1	1		0.5	1.25
ENSMUSG00000103809	Gm37061	0	1	0	1	2	1	1	1		0.5	1.25
ENSMUSG00000110003	Gm45403	1	0	1	0	1	2	1	1		0.5	1.25
ENSMUSG00000016458	Wt1	0	0	0	2	1	3	3	1		0.5	2
ENSMUSG00000000538	Tom1l2	107	119	141	119	152	146	127	133		121.5	139.5
ENSMUSG00000036264	Fstl4	175	257	296	255	347	320	299	264		245.75	307.5
ENSMUSG00000040728	Esrp1	5	5	4	2	7	14	5	8		4	8.5
ENSMUSG00000074867	Zfp808	23	26	19	20	22	12	18	10		22	15.5
ENSMUSG00000102317	Gm37628	11	8	8	6	7	3	5	7		8.25	5.5
ENSMUSG00000051703	Tmem198	39	38	31	44	51	39	43	49		38	45.5
ENSMUSG00000050357	Carmil2	2	8	9	2	13	8	8	10		5.25	9.75
ENSMUSG00000015222	Map2	1257	1696	1590	1612	2031	1797	1690	1648		1538.75	1791.5
ENSMUSG00000031824	6430548M08Rik	70	120	108	117	125	151	127	121		103.75	131
ENSMUSG00000049307	Fut4	22	25	34	28	25	17	19	23		27.25	21
ENSMUSG00000026494	Kif26b	28	41	30	20	43	74	34	48		29.75	49.75
ENSMUSG00000032898	Fbxo21	517	630	591	528	716	712	618	572		566.5	654.5
ENSMUSG00000063281	Zfp35	116	137	138	119	144	167	147	129		127.5	146.75
ENSMUSG00000028300	C9orf72	167	195	169	165	213	234	183	183		174	203.25
ENSMUSG00000066595	Flvcr1	127	167	164	161	215	230	182	153		154.75	195
ENSMUSG00000108634	Gm38534	120	79	187	168	235	223	208	140		138.5	201.5
ENSMUSG00000106391	Gm42690	0	2	2	2	2	3	7	4		1.5	4
ENSMUSG00000099470	Gm29340	5	1	3	4	1	2	2	0		3.25	1.25
ENSMUSG00000031557	Plekha2	6	12	11	10	21	21	13	10		9.75	16.25
ENSMUSG00000081185	Gm4852	4	2	4	1	0	2	1	1		2.75	1
ENSMUSG00000083027	Gm13140	8	6	7	7	4	7	4	6		7	5.25
ENSMUSG00000099881	2810013P06Rik	96	136	139	150	157	189	169	134		130.25	162.25
ENSMUSG00000010358	Ifi35	0	2	3	2	4	2	5	3		1.75	3.5
ENSMUSG00000036452	Arhgap26	44	84	73	76	99	114	75	84		69.25	93
ENSMUSG00000028086	Fbxw7	547	715	691	586	772	803	698	668		634.75	735.25
ENSMUSG00000022371	Col14a1	1	4	0	2	6	14	8	2		1.75	7.5
ENSMUSG00000020121	Srgap1	180	217	218	207	279	303	209	230		205.5	255.25
ENSMUSG00000019990	Pde7b	4	6	7	5	12	14	9	5		5.5	10
ENSMUSG00000026519	Tmem63a	4	22	8	9	17	26	24	14		10.75	20.25
ENSMUSG00000035722	Abca7	6	6	2	3	7	8	13	5		4.25	8.25
ENSMUSG00000031891	Hsd11b2	16	21	28	41	10	16	16	14		26.5	14
ENSMUSG00000053950	Adnp2	88	122	96	88	135	125	130	96		98.5	121.5
ENSMUSG00000022386	Trmu	4	16	4	15	23	22	14	13		9.75	18
ENSMUSG00000031972	Acta1	0	0	0	0	1	1	1	4		0	1.75
ENSMUSG00000020865	Abcc3	0	0	0	0	1	4	1	1		0	1.75
ENSMUSG00000084025	Gm6276	0	0	0	0	1	4	1	1		0	1.75
ENSMUSG00000071658	Gng3	254	400	339	432	404	523	439	431		356.25	449.25
ENSMUSG00000034467	Dynlrb2	2	7	2	2	4	9	5	9		3.25	6.75
ENSMUSG00000024891	Slc29a2	20	19	27	21	19	19	18	12		21.75	17
ENSMUSG00000066392	Nrxn3	107	144	116	140	154	165	145	132		126.75	149
ENSMUSG00000092230	Gm18889	3	3	4	5	9	7	8	3		3.75	6.75
ENSMUSG00000119941	Gm57119	2	1	3	0	0	0	0	0		1.5	0
ENSMUSG00000120276	Gm56938	0	0	0	0	0	2	3	1		0	1.5
ENSMUSG00000052316	Lrrc15	0	0	0	0	3	0	2	1		0	1.5
ENSMUSG00000023403	Stk31	0	0	0	0	1	2	3	0		0	1.5
ENSMUSG00000074782	4833422C13Rik	0	0	0	0	1	3	2	0		0	1.5
ENSMUSG00000036769	Wdr44	43	61	46	51	62	83	67	51		50.25	65.75
ENSMUSG00000117975	Itprip	33	48	33	35	34	30	28	23		37.25	28.75
ENSMUSG00000037166	Ppp1r14a	54	69	71	77	90	68	105	81		67.75	86
ENSMUSG00000054843	Atrnl1	166	234	186	164	262	248	212	198		187.5	230
ENSMUSG00000054723	Vmac	33	38	28	39	43	52	36	40		34.5	42.75
ENSMUSG00000004267	Eno2	9	12	16	13	15	14	20	16		12.5	16.25
ENSMUSG00000095677	Dynlt1f	17	19	19	16	27	27	19	19		17.75	23
ENSMUSG00000024524	Gnal	30	37	32	36	31	52	50	45		33.75	44.5
ENSMUSG00000026469	Xpr1	573	839	747	718	859	1024	834	760		719.25	869.25
ENSMUSG00000028251	Tstd3	62	80	69	96	119	105	99	75		76.75	99.5
ENSMUSG00000097462	9530026P05Rik	3	3	5	3	1	1	4	0		3.5	1.5
ENSMUSG00000102863	Gm37639	3	6	6	3	2	2	2	4		4.5	2.5
ENSMUSG00000024413	Npc1	97	131	127	87	151	162	126	118		110.5	139.25
ENSMUSG00000104936	2610011E03Rik	14	20	13	13	16	7	9	7		15	9.75
ENSMUSG00000015291	Gdi1	188	286	262	244	247	357	325	292		245	305.25
ENSMUSG00000096010	H4c16	3	11	10	6	3	6	1	3		7.5	3.25
ENSMUSG00000029093	Sorcs2	65	77	55	49	73	74	77	78		61.5	75.5
ENSMUSG00000102509	Gm37368	1	3	0	1	4	6	2	2		1.25	3.5
ENSMUSG00000117959	D330050I16Rik	8	12	9	7	8	7	5	6		9	6.5
ENSMUSG00000051251	Nhlh1	45	47	65	35	78	69	52	58		48	64.25
ENSMUSG00000038872	Zfhx3	639	925	853	704	1146	1140	910	784		780.25	995
ENSMUSG00000020173	Cobl	25	23	17	33	26	37	41	30		24.5	33.5
ENSMUSG00000022131	Gpr180	16	23	16	22	45	37	29	18		19.25	32.25
ENSMUSG00000121010	Gm56858	4	2	6	5	2	0	4	2		4.25	2
ENSMUSG00000059921	Unc5c	91	158	136	113	206	192	158	123		124.5	169.75
ENSMUSG00000039461	Tcta	10	29	19	27	34	28	29	33		21.25	31
ENSMUSG00000031284	Pak3	664	880	924	858	1042	994	920	898		831.5	963.5
ENSMUSG00000058966	Tlcd3b	29	31	26	36	49	32	54	35		30.5	42.5
ENSMUSG00000059852	Kcng2	2	4	1	3	0	2	1	1		2.5	1
ENSMUSG00000102700	Gm38312	2	4	1	3	2	1	1	0		2.5	1
ENSMUSG00000120325	Gm56958	4	7	5	6	4	3	5	4		5.5	4
ENSMUSG00000053093	Myh7	1	2	2	3	2	5	4	3		2	3.5
ENSMUSG00000115314	Gm48966	3	2	1	2	5	3	4	2		2	3.5
ENSMUSG00000084861	1700095J07Rik	0	1	2	3	3	3	2	4		1.5	3
ENSMUSG00000070572	Trmt112-ps2	0	2	1	1	4	3	1	2		1	2.5
ENSMUSG00000015224	Cyp2j9	2	1	0	1	1	4	3	2		1	2.5
ENSMUSG00000020990	Cdkl1	0	1	2	1	2	4	3	1		1	2.5
ENSMUSG00000064325	Hhip	36	74	25	32	16	27	13	12		41.75	17
ENSMUSG00000029875	Ccdc184	10	13	4	17	18	24	12	18		11	18
ENSMUSG00000034437	Gm9761	14	8	11	8	9	7	6	6		10.25	7
ENSMUSG00000062209	Erbb4	44	59	39	45	31	49	30	26		46.75	34
ENSMUSG00000118202	C030017B01Rik	15	16	17	19	19	31	22	42		16.75	28.5
ENSMUSG00000036218	Pdzrn4	15	19	13	20	32	35	19	19		16.75	26.25
ENSMUSG00000041571	Selenow	199	272	185	188	249	312	245	241		211	261.75
ENSMUSG00000078532	Nkain1	23	25	23	19	22	19	19	14		22.5	18.5
ENSMUSG00000042369	Rbm45	153	216	212	186	275	279	231	186		191.75	242.75
ENSMUSG00000073985	Gm10602	2	3	3	3	7	6	6	2		2.75	5.25
ENSMUSG00000087222	E030042O20Rik	13	16	7	8	8	5	5	7		11	6.25
ENSMUSG00000110928	Gm48114	3	1	3	0	5	2	3	6		1.75	4
ENSMUSG00000026809	Spaca9	3	6	5	3	2	4	2	2		4.25	2.5
ENSMUSG00002075966	Gm54925	2	4	4	4	7	6	4	4		3.5	5.25
ENSMUSG00000109814	Gm45847	2	4	2	2	5	6	3	3		2.5	4.25
ENSMUSG00000097416	Gm26670	5	12	10	13	7	6	6	5		10	6
ENSMUSG00000095288	Gm7618	1	4	5	2	4	6	8	4		3	5.5
ENSMUSG00000034868	Myl12b	94	148	113	104	138	160	144	125		114.75	141.75
ENSMUSG00000078192	Gm7290	6	11	3	8	9	16	16	8		7	12.25
ENSMUSG00000053024	Cntn2	758	1037	937	850	1276	1273	869	1060		895.5	1119.5
ENSMUSG00000023192	Grm2	28	23	50	38	64	53	40	43		34.75	50
ENSMUSG00000073062	Zxdb	50	70	65	63	85	80	66	66		62	74.25
ENSMUSG00000036816	Atoh7	7762	10390	11205	9637	12944	11552	11199	10314		9748.5	11502.2
ENSMUSG00000082475	Gm7206	3	5	2	5	3	1	0	3		3.75	1.75
ENSMUSG00000074657	Kif5a	149	199	243	229	214	287	251	266		205	254.5
ENSMUSG00000034780	B3galt1	62	84	71	75	88	88	82	76		73	83.5
ENSMUSG00000035640	Cbarp	37	63	47	38	80	97	54	52		46.25	70.75
ENSMUSG00000052504	Epha3	132	201	203	192	212	257	202	216		182	221.75
ENSMUSG00000121171	Gm54112	5	11	7	6	8	13	13	9		7.25	10.75
ENSMUSG00000031028	Tub	199	243	252	263	301	311	229	293		239.25	283.5
ENSMUSG00000042500	Ago4	77	107	107	97	134	107	112	107		97	115
ENSMUSG00000054277	Arfgap3	88	113	107	89	112	118	128	102		99.25	115
ENSMUSG00000031492	Chrnb3	0	2	0	1	10	4	2	3		0.75	4.75
ENSMUSG00000015083	C8g	0	1	3	0	2	6	2	3		1	3.25
ENSMUSG00000056854	Pou3f4	2	10	2	4	9	10	15	5		4.5	9.75
ENSMUSG00000034612	Chst11	67	92	63	81	105	101	86	79		75.75	92.75
ENSMUSG00000025427	Ark2c	704	951	962	820	1135	1053	950	903		859.25	1010.25
ENSMUSG00000093394	Gm20621	1	2	4	2	0	2	0	1		2.25	0.75
ENSMUSG00000084154	Gm15644	3	4	2	2	1	1	3	0		2.75	1.25
ENSMUSG00000114103	Gm8557	3	5	3	2	2	3	1	1		3.25	1.75
ENSMUSG00000118012	Gm46620	2	3	0	2	4	3	2	4		1.75	3.25
ENSMUSG00000111103	1700016J18Rik	0	1	2	0	1	4	2	2		0.75	2.25
ENSMUSG00000054932	Afp	3	3	2	7	3	1	1	0		3.75	1.25
ENSMUSG00000115810	Gm49066	2	0	5	4	5	7	4	5		2.75	5.25
ENSMUSG00000112637	Gm48225	10	6	5	6	6	5	3	0		6.75	3.5
ENSMUSG00000062933	Gm10123	4	2	2	4	5	5	10	4		3	6
ENSMUSG00000027615	Hps3	44	53	67	41	69	83	61	55		51.25	67
ENSMUSG00000054423	Cadps	309	370	432	344	461	484	405	375		363.75	431.25
ENSMUSG00000006517	Mvd	126	217	168	176	209	251	213	188		171.75	215.25
ENSMUSG00000016637	Ift27	49	75	74	93	53	66	47	44		72.75	52.5
ENSMUSG00000044676	Zfp612	70	89	111	80	137	135	112	83		87.5	116.75
ENSMUSG00000034336	Ina	1594	2238	2278	2491	2585	2745	2351	2630		2150.25	2577.75
ENSMUSG00000069272	H2ac8	209	299	302	244	230	257	134	143		263.5	191
ENSMUSG00000017652	Cd40	3	1	4	3	5	10	3	6		2.75	6
ENSMUSG00000004508	Gab2	108	169	155	142	196	180	176	147		143.5	174.75
ENSMUSG00000037992	Rara	91	161	134	124	142	184	155	160		127.5	160.25
ENSMUSG00000044288	Cnr1	149	172	173	200	203	204	185	194		173.5	196.5
ENSMUSG00000108359	C430039J01Rik	2	8	9	7	1	2	4	5		6.5	3
ENSMUSG00000023826	Prkn	2	3	3	4	3	5	6	9		3	5.75
ENSMUSG00000031822	Gse1	259	363	356	309	362	440	353	367		321.75	380.5
ENSMUSG00000021414	Fam217a	2	2	0	2	7	5	1	4		1.5	4.25
ENSMUSG00000108866	Gm35082	5	5	13	7	17	9	11	12		7.5	12.25
ENSMUSG00000004952	Rasa4	74	54	62	42	78	88	66	65		58	74.25
ENSMUSG00000032047	Acat1	282	399	333	337	461	465	387	335		337.75	412
ENSMUSG00000030621	Me3	21	29	28	28	31	37	26	35		26.5	32.25
ENSMUSG00000033278	Ptprm	45	87	68	75	105	152	103	68		68.75	107
ENSMUSG00000020303	Stc2	8	4	9	7	12	14	8	8		7	10.5
ENSMUSG00000046387	Pcdhb17	25	62	49	61	105	53	70	73		49.25	75.25
ENSMUSG00000025366	Esyt1	119	161	149	201	212	237	162	192		157.5	200.75
ENSMUSG00000056089	Gm5468	1	4	3	5	4	10	5	6		3.25	6.25
ENSMUSG00000114349	Gm7591	35	38	44	40	39	35	22	21		39.25	29.25
ENSMUSG00000024063	Lbh	178	231	229	277	251	310	271	266		228.75	274.5
ENSMUSG00000083695	Rnf138rt1	3	1	0	1	3	4	5	1		1.25	3.25
ENSMUSG00000008136	Fhl2	4	4	3	7	12	21	7	7		4.5	11.75
ENSMUSG00000049511	Htr1b	14	26	26	17	26	35	23	29		20.75	28.25
ENSMUSG00000030752	Kdm8	15	18	15	16	22	24	18	16		16	20
ENSMUSG00000032511	Scn5a	7	5	9	7	8	15	8	12		7	10.75
ENSMUSG00000049119	Fam110b	99	143	112	127	159	188	148	118		120.25	153.25
ENSMUSG00000030284	Creld1	39	32	54	44	55	55	44	57		42.25	52.75
ENSMUSG00000026259	Ngef	69	85	97	74	94	114	89	91		81.25	97
ENSMUSG00000023972	Ptk7	348	416	313	266	451	424	406	351		335.75	408
ENSMUSG00000090722	Gm8378	21	15	30	25	13	13	18	19		22.75	15.75
ENSMUSG00000031952	Chst5	3	1	1	2	1	5	5	7		1.75	4.5
ENSMUSG00000042616	Oscp1	52	73	49	53	37	52	51	30		56.75	42.5
ENSMUSG00000043487	Acot6	13	39	35	19	44	47	34	36		26.5	40.25
ENSMUSG00000102723	Gm37936	7	11	4	7	5	3	6	2		7.25	4
ENSMUSG00000006471	Ndor1	10	6	11	6	7	3	7	3		8.25	5
ENSMUSG00000029832	Nfe2l3	4	7	4	7	14	8	9	6		5.5	9.25
ENSMUSG00000112860	Gm47439	5	3	0	3	5	5	4	6		2.75	5
ENSMUSG00000032333	Stoml1	72	89	86	100	91	122	120	92		86.75	106.25
ENSMUSG00000010721	Lmbr1	98	103	113	114	145	159	123	105		107	133
ENSMUSG00000006494	Pdk1	171	183	247	195	282	220	260	210		199	243
ENSMUSG00000090069	E430024P14Rik	8	7	7	4	5	6	2	4		6.5	4.25
ENSMUSG00000115457	Gm2387	2	0	0	3	5	7	2	2		1.25	4
ENSMUSG00000103138	Gm2238	7	6	14	10	7	7	4	3		9.25	5.25
ENSMUSG00000008489	Elavl2	953	1200	1279	1120	1566	1385	1198	1222		1138	1342.75
ENSMUSG00000009681	Bcr	157	210	173	176	262	289	206	179		179	234
ENSMUSG00000033126	Ybey	43	37	32	27	46	46	58	34		34.75	46
ENSMUSG00000108080	Gm10209	6	5	6	3	5	3	2	3		5	3.25
ENSMUSG00000096054	Syne1	33	35	39	30	45	63	43	36		34.25	46.75
ENSMUSG00000038072	Galnt11	114	140	132	139	186	182	126	153		131.25	161.75
ENSMUSG00000069309	H2ac22	103	186	150	105	91	120	81	78		136	92.5
ENSMUSG00000021803	Cdhr1	28	30	26	22	25	34	41	35		26.5	33.75
ENSMUSG00000019874	Fabp7	64	59	40	59	55	98	99	67		55.5	79.75
ENSMUSG00000023919	Cenpq	319	371	361	355	311	353	302	245		351.5	302.75
ENSMUSG00000056222	Spock1	367	490	466	462	514	575	459	504		446.25	513
ENSMUSG00000033793	Atp6v1h	326	431	356	351	476	452	396	378		366	425.5
ENSMUSG00000000409	Lck	3	8	8	12	15	17	13	7		7.75	13
ENSMUSG00000000365	Rnf17	4	4	3	6	4	9	10	6		4.25	7.25
ENSMUSG00000045106	Ccdc73	0	1	0	0	11	22	0	8		0.25	10.25
ENSMUSG00000032010	Usp2	40	74	45	50	45	39	28	31		52.25	35.75
ENSMUSG00000036596	Cpz	0	0	0	2	1	5	4	1		0.5	2.75
ENSMUSG00000117875	Gm6789	12	14	8	8	13	13	15	14		10.5	13.75
ENSMUSG00000102331	Gm19938	14	15	9	8	26	10	19	20		11.5	18.75
ENSMUSG00000087141	Plcxd2	72	96	93	89	122	112	89	96		87.5	104.75
ENSMUSG00000020723	Cacng4	458	653	632	580	698	745	634	636		580.75	678.25
ENSMUSG00000081214	Rpl35a-ps2	62	97	58	67	96	110	84	78		71	92
ENSMUSG00000102179	Gm37868	4	7	11	12	3	5	6	4		8.5	4.5
ENSMUSG00000038151	Prdm1	336	467	370	413	473	461	464	433		396.5	457.75
ENSMUSG00000035964	Tmem59l	11	9	9	4	5	7	4	4		8.25	5
ENSMUSG00000024246	Thumpd2	23	35	25	26	36	33	32	31		27.25	33
ENSMUSG00000107706	Gm44022	0	0	0	0	3	0	4	1		0	2
ENSMUSG00000007216	Zfp775	41	61	58	53	70	89	62	56		53.25	69.25
ENSMUSG00000022441	Efcab6	1	1	1	0	3	1	3	1		0.75	2
ENSMUSG00000112346	Gm48768	15	20	20	15	9	19	12	9		17.5	12.25
ENSMUSG00000019066	Rab3d	37	33	34	47	41	52	57	40		37.75	47.5
ENSMUSG00000043542	Zc2hc1a	445	466	439	559	595	599	490	514		477.25	549.5
ENSMUSG00000022708	Zbtb20	287	405	425	303	529	432	377	429		355	441.75
ENSMUSG00000083397	Gm5466	7	5	9	5	3	3	6	5		6.5	4.25
ENSMUSG00000024565	Sall3	8	13	20	14	10	11	4	8		13.75	8.25
ENSMUSG00000040640	Erc2	160	219	195	222	252	252	223	205		199	233
ENSMUSG00000031478	Nek3	31	21	17	22	37	28	42	23		22.75	32.5
ENSMUSG00000051550	Zfp579	15	31	25	25	27	35	33	30		24	31.25
ENSMUSG00000113812	Gm48699	3	0	0	1	1	3	4	7		1	3.75
ENSMUSG00000041773	Enc1	305	390	361	396	449	451	375	388		363	415.75
ENSMUSG00000031860	Pbx4	31	48	45	44	36	41	25	27		42	32.25
ENSMUSG00000087413	Gm11266	1	4	4	2	0	2	2	0		2.75	1
ENSMUSG00000071715	Ncf4	1	4	4	2	0	2	2	0		2.75	1
ENSMUSG00000068615	Gjd2	2	9	2	8	6	10	10	12		5.25	9.5
ENSMUSG00000017943	Gdap1l1	45	67	73	63	68	72	76	98		62	78.5
ENSMUSG00000029524	Sirt4	5	2	4	3	7	4	4	7		3.5	5.5
ENSMUSG00000094500	Smim18	13	11	7	14	19	34	11	22		11.25	21.5
ENSMUSG00000026480	Ncf2	1	0	1	0	6	9	1	2		0.5	4.5
ENSMUSG00000097451	Rian	36	39	56	40	49	59	52	50		42.75	52.5
ENSMUSG00000044647	Csrnp3	345	407	406	363	561	496	440	371		380.25	467
ENSMUSG00000086495	Gm13778	20	21	31	18	21	13	13	17		22.5	16
ENSMUSG00000032725	Folr2	2	4	0	2	0	1	0	0		2	0.25
ENSMUSG00000059974	Ntm	156	213	209	210	246	277	200	222		197	236.25
ENSMUSG00000043621	Ubxn10	11	7	14	6	12	17	11	15		9.5	13.75
ENSMUSG00000021108	Prkch	47	58	51	64	60	86	64	63		55	68.25
ENSMUSG00000070667	Rpl31-ps10	7	6	5	5	12	13	12	4		5.75	10.25
ENSMUSG00000013160	Atp6v0d1	346	435	377	356	432	533	434	388		378.5	446.75
ENSMUSG00000009555	Cdk9	30	36	27	20	53	53	31	31		28.25	42
ENSMUSG00000110480	Gm32842	8	15	14	7	10	6	4	6		11	6.5
ENSMUSG00000038587	Akap12	605	879	765	714	909	1099	869	755		740.75	908
ENSMUSG00000029671	Wnt16	6	1	0	2	4	10	7	3		2.25	6
ENSMUSG00000034648	Lrrn1	152	193	153	144	171	257	216	174		160.5	204.5
ENSMUSG00000067786	Nnat	2389	3329	2820	3288	3227	4236	3320	3381		2956.5	3541
ENSMUSG00000031342	Gpm6b	228	339	222	258	338	339	303	297		261.75	319.25
ENSMUSG00000049285	Mblac1	28	40	46	52	49	83	76	43		41.5	62.75
ENSMUSG00000083863	Gm13341	116	188	161	119	177	218	173	170		146	184.5
ENSMUSG00000034037	Fgd5	1	5	10	7	14	18	9	6		5.75	11.75
ENSMUSG00000036862	Dchs1	100	164	164	160	211	204	177	149		147	185.25
ENSMUSG00000051401	Kctd16	8	17	11	3	11	24	18	15		9.75	17
ENSMUSG00000102326	Gm37788	3	9	9	5	16	10	8	9		6.5	10.75
ENSMUSG00000025202	Scd3	3	0	2	4	3	3	8	6		2.25	5
ENSMUSG00000109057	Gm44741	3	1	1	2	0	2	0	0		1.75	0.5
ENSMUSG00000028417	Tal2	1	2	3	1	0	2	0	0		1.75	0.5
ENSMUSG00000074252	Gm10654	1	1	3	2	0	2	0	0		1.75	0.5
ENSMUSG00000105350	4930537H20Rik	4	8	4	4	4	4	2	0		5	2.5
ENSMUSG00000111380	D9Wsu149	2	4	3	2	1	3	1	1		2.75	1.5
ENSMUSG00000085260	Med9os	0	0	2	0	2	1	3	1		0.5	1.75
ENSMUSG00000040452	Cdh12	4	10	6	14	17	12	19	9		8.5	14.25
ENSMUSG00000110360	Gm45380	15	30	23	19	18	10	11	19		21.75	14.5
ENSMUSG00000032387	Rbpms2	247	387	345	348	404	456	366	369		331.75	398.75
ENSMUSG00000116697	Gm49694	4	2	1	1	0	0	1	1		2	0.5
ENSMUSG00000104459	Gm37824	1	4	2	1	1	0	0	1		2	0.5
ENSMUSG00000111254	Gm48717	2	1	4	1	0	1	0	1		2	0.5
ENSMUSG00000033847	Pla2g4c	3	1	4	4	2	2	1	1		3	1.5
ENSMUSG00000026072	Il1r1	4	5	5	4	3	5	2	2		4.5	3
ENSMUSG00000049265	Kcnk3	1	2	4	1	3	4	3	4		2	3.5
ENSMUSG00000085316	D330050G23Rik	1	2	2	1	3	2	5	2		1.5	3
ENSMUSG00000024338	Psmb8	1	1	0	0	3	3	0	2		0.5	2
ENSMUSG00000107585	3300002P13Rik	0	1	1	0	3	3	0	2		0.5	2
ENSMUSG00000086631	Gm12784	0	1	0	1	1	4	2	1		0.5	2
ENSMUSG00000045662	Henmt1	0	1	1	0	3	3	2	0		0.5	2
ENSMUSG00000000308	Ckmt1	0	2	2	3	5	10	3	3		1.75	5.25
ENSMUSG00000025437	Usp33	112	179	187	170	209	243	189	172		162	203.25
ENSMUSG00000120277	Gm2885	19	13	11	10	24	20	18	13		13.25	18.75
ENSMUSG00000029600	Rita1	45	45	47	34	64	59	49	42		42.75	53.5
ENSMUSG00000042042	Csgalnact2	71	79	68	72	104	95	80	72		72.5	87.75
ENSMUSG00000028962	Slc4a2	37	42	50	42	60	89	62	42		42.75	63.25
ENSMUSG00000019796	Lrp11	75	110	87	97	115	101	99	121		92.25	109
ENSMUSG00000019880	Rspo3	3	1	1	2	1	6	6	4		1.75	4.25
ENSMUSG00000039323	Igfbp2	368	494	494	479	577	592	550	443		458.75	540.5
ENSMUSG00000033392	Clasp2	228	299	320	284	384	352	308	293		282.75	334.25
ENSMUSG00000024558	Mapk4	10	18	18	17	28	24	19	16		15.75	21.75
ENSMUSG00000089161	Gm24130	14	23	22	14	11	12	18	2		18.25	10.75
ENSMUSG00000064722	Gm25857	4	4	4	5	5	1	2	1		4.25	2.25
ENSMUSG00000034353	Ramp1	2	2	2	1	4	5	1	5		1.75	3.75
ENSMUSG00000062252	Lhfpl5	0	0	0	1	2	1	1	5		0.25	2.25
ENSMUSG00000121787	Magef1	48	66	55	70	100	100	71	58		59.75	82.25
ENSMUSG00000043458	Pcdhb12	0	4	3	1	6	4	2	9		2	5.25
ENSMUSG00000025810	Nrp1	99	193	181	177	214	308	186	197		162.5	226.25
ENSMUSG00000022848	Slc49a4	70	120	114	97	130	166	110	116		100.25	130.5
ENSMUSG00000101972	H3c11	6	8	6	4	6	12	8	9		6	8.75
ENSMUSG00000054793	Cadm4	85	119	109	149	133	181	156	124		115.5	148.5
ENSMUSG00000024459	H2-M5	0	1	2	3	6	4	4	1		1.5	3.75
ENSMUSG00000041670	Rims1	37	32	21	31	43	45	27	50		30.25	41.25
ENSMUSG00000121050	Gm57047	5	13	9	7	2	7	4	6		8.5	4.75
ENSMUSG00000004961	Syt5	46	71	54	91	80	105	87	77		65.5	87.25
ENSMUSG00000098188	Sowahc	95	129	105	103	154	127	113	121		108	128.75
ENSMUSG00000036667	Tcaf1	942	1193	1151	1108	1444	1454	1180	1101		1098.5	1294.75
ENSMUSG00000027951	Adar	70	74	89	76	113	97	76	89		77.25	93.75
ENSMUSG00000037012	Hk1	96	172	126	144	167	186	163	156		134.5	168
ENSMUSG00000042002	Foxn4	189	215	245	213	290	265	244	211		215.5	252.5
ENSMUSG00000029695	Aass	10	8	9	5	13	13	12	7		8	11.25
ENSMUSG00000102827	Gm8242	15	26	21	16	21	13	7	6		19.5	11.75
ENSMUSG00000042834	Nrep	1379	1814	1743	1942	2056	2341	1874	1814		1719.5	2021.25
ENSMUSG00000042581	Thsd7b	56	77	81	78	128	94	69	104		73	98.75
ENSMUSG00000104027	Gm37211	12	11	7	5	6	5	3	7		8.75	5.25
ENSMUSG00000083898	Gm7340	7	5	11	4	3	3	4	4		6.75	3.5
ENSMUSG00000059003	Grin2a	1	2	2	1	3	2	9	5		1.5	4.75
ENSMUSG00000040258	Nxph4	5	4	3	3	5	5	11	6		3.75	6.75
ENSMUSG00000026171	Rnf25	4	10	6	5	3	3	6	1		6.25	3.25
ENSMUSG00000031772	Cntnap4	3	4	7	7	6	12	8	7		5.25	8.25
ENSMUSG00000087006	Gm13889	17	40	24	27	37	57	33	34		27	40.25
ENSMUSG00000034206	Polq	47	45	68	54	45	47	45	26		53.5	40.75
ENSMUSG00000022894	Adamts5	123	169	160	120	173	210	153	162		143	174.5
ENSMUSG00000121179	Gm56999	108	223	160	175	201	257	221	191		166.5	217.5
ENSMUSG00000063157	Csn2	16	28	15	4	32	26	24	22		15.75	26
ENSMUSG00000039391	Ccdc81	2	6	6	9	9	10	7	9		5.75	8.75
ENSMUSG00000008348	Ubc	499	721	839	743	933	1511	1243	658		700.5	1086.25
ENSMUSG00000062044	Lmtk3	23	25	20	20	35	29	20	30		22	28.5
ENSMUSG00000048387	Osr1	0	0	0	0	1	6	2	1		0	2.5
ENSMUSG00000075704	Txnrd2	25	40	36	34	39	57	42	37		33.75	43.75
ENSMUSG00000072884	Gm10433	2	1	0	0	4	2	7	1		0.75	3.5
ENSMUSG00000033949	Trim36	81	101	86	109	135	129	103	95		94.25	115.5
ENSMUSG00000034040	Galnt17	50	75	69	57	77	73	70	78		62.75	74.5
ENSMUSG00000070371	Prss36	5	11	6	5	13	12	6	11		6.75	10.5
ENSMUSG00000034007	Scaper	335	480	395	373	471	541	451	411		395.75	468.5
ENSMUSG00000105692	Gm43737	7	12	8	9	12	12	11	10		9	11.25
ENSMUSG00000120970	Gm56877	1	2	0	0	2	6	3	1		0.75	3
ENSMUSG00000046159	Chrm3	137	148	147	121	194	177	171	128		138.25	167.5
ENSMUSG00000015542	Nat9	18	20	17	14	23	25	35	17		17.25	25
ENSMUSG00000121819	6330549D23Rik	7	4	2	6	3	2	0	4		4.75	2.25
ENSMUSG00000120684	Gm39859	2	3	4	0	8	4	3	4		2.25	4.75
ENSMUSG00000085837	Kcnmb4os2	20	14	27	28	29	36	34	22		22.25	30.25
ENSMUSG00000033717	Adra2a	9	20	5	12	12	24	17	23		11.5	19
ENSMUSG00000121880		5	8	9	12	9	3	4	4		8.5	5
ENSMUSG00000050503	Fbxl22	5	4	6	3	11	7	5	6		4.5	7.25
ENSMUSG00000032422	Snx14	59	83	89	79	101	114	99	73		77.5	96.75
ENSMUSG00000033854	Kcnk10	58	86	85	71	79	85	99	95		75	89.5
ENSMUSG00000120671	Gm57240	10	5	10	13	8	7	5	4		9.5	6
ENSMUSG00000000399	Ndufa9	110	179	145	132	175	180	190	146		141.5	172.75
ENSMUSG00000033685	Ucp2	19	13	19	17	22	42	21	24		17	27.25
ENSMUSG00000047155	Cyp4x1	3	5	2	4	3	10	6	7		3.5	6.5
ENSMUSG00000110830	Gm46218	15	14	27	14	13	5	16	7		17.5	10.25
ENSMUSG00000036473	Tbc1d24	106	142	167	136	151	205	167	153		137.75	169
ENSMUSG00000022661	Cd200	110	117	92	137	114	207	154	143		114	154.5
ENSMUSG00000009731	Kcnd1	1	3	11	4	6	17	7	13		4.75	10.75
ENSMUSG00000004031	Brinp2	57	76	68	67	111	78	67	90		67	86.5
ENSMUSG00000042997	Nhlrc3	32	36	36	34	58	64	54	28		34.5	51
ENSMUSG00000034216	Vps18	45	63	53	49	64	85	56	60		52.5	66.25
ENSMUSG00000112255	Gm47594	5	6	3	3	3	4	1	2		4.25	2.5
ENSMUSG00000047547	Cltb	85	119	94	117	139	163	111	111		103.75	131
ENSMUSG00000030376	Slc8a2	36	44	49	56	60	49	53	59		46.25	55.25
ENSMUSG00000064115	Cadm2	234	320	270	258	340	416	290	290		270.5	334
ENSMUSG00000042659	Arrdc4	45	53	54	46	46	49	27	28		49.5	37.5
ENSMUSG00000086290	Snhg12	76	86	94	82	77	74	82	56		84.5	72.25
ENSMUSG00000111345	Gm48562	9	8	7	3	13	13	6	10		6.75	10.5
ENSMUSG00000034818	Celf5	40	55	47	70	60	63	67	76		53	66.5
ENSMUSG00000041112	Elmo1	36	55	54	44	54	60	58	54		47.25	56.5
ENSMUSG00000094832	Gm21846	1	2	0	2	0	0	0	1		1.25	0.25
ENSMUSG00000104877	Gm42651	2	2	0	1	0	0	0	1		1.25	0.25
ENSMUSG00000058741	Prr19	2	1	0	2	0	1	0	0		1.25	0.25
ENSMUSG00000061619	Vma21-ps	2	2	1	0	0	0	1	0		1.25	0.25
ENSMUSG00000073877	Gm13306	0	2	1	2	1	0	0	0		1.25	0.25
ENSMUSG00000092269	Gm9577	2	1	0	2	0	0	1	0		1.25	0.25
ENSMUSG00000093660	Gm26505	0	2	2	1	0	1	0	0		1.25	0.25
ENSMUSG00000100594	2810414N06Rik	0	1	2	2	0	1	0	0		1.25	0.25
ENSMUSG00000103390	Gm38301	2	2	1	0	0	1	0	0		1.25	0.25
ENSMUSG00000103668	Gm38186	2	0	1	2	0	1	0	0		1.25	0.25
ENSMUSG00000103920	Gm37897	2	1	2	0	1	0	0	0		1.25	0.25
ENSMUSG00000120783	Gm56711	1	1	3	2	0	1	1	1		1.75	0.75
ENSMUSG00000109140	Gm45089	1	1	3	2	1	1	0	1		1.75	0.75
ENSMUSG00000065818	Snord35a	2	1	3	1	1	1	1	0		1.75	0.75
ENSMUSG00000005836	Gata6	2	1	2	2	0	2	1	0		1.75	0.75
ENSMUSG00000109822	Gm8556	2	2	2	3	0	1	2	2		2.25	1.25
ENSMUSG00000083454	Gm13226	2	3	2	2	2	1	0	2		2.25	1.25
ENSMUSG00000085134	Gm11659	2	2	3	2	2	2	1	0		2.25	1.25
ENSMUSG00000113184	Gm49654	3	2	2	4	2	2	2	1		2.75	1.75
ENSMUSG00000038020	Rapgefl1	9	10	10	10	12	11	10	10		9.75	10.75
ENSMUSG00000114241	Gm30108	0	2	2	2	2	2	6	4		1.5	3.5
ENSMUSG00000106266	Gm43447	1	0	1	1	1	1	2	3		0.75	1.75
ENSMUSG00000109468	Gm45185	1	0	1	1	1	1	2	3		0.75	1.75
ENSMUSG00000112727	Gm17794	0	2	1	0	2	2	1	2		0.75	1.75
ENSMUSG00000080989	Gm14048	1	2	0	0	1	2	2	2		0.75	1.75
ENSMUSG00000109125	Gm45159	0	1	1	1	2	1	3	1		0.75	1.75
ENSMUSG00000083829	Gm2199	1	0	0	2	2	2	2	1		0.75	1.75
ENSMUSG00000030510	Cers3	1	0	0	2	2	2	2	1		0.75	1.75
ENSMUSG00000085113	B130011K05Rik	0	1	1	1	3	1	2	1		0.75	1.75
ENSMUSG00000114259	Gm49351	0	2	1	0	2	2	2	1		0.75	1.75
ENSMUSG00000107414	6330419E04Rik	0	1	1	1	3	1	2	1		0.75	1.75
ENSMUSG00000046793	Gpr61	0	0	1	0	1	2	0	2		0.25	1.25
ENSMUSG00000117914	Gm29863	0	0	1	0	2	1	0	2		0.25	1.25
ENSMUSG00000103552	Gm38217	0	1	0	0	2	0	2	1		0.25	1.25
ENSMUSG00000104528	Gm43314	0	0	0	1	2	0	2	1		0.25	1.25
ENSMUSG00000059203	Il1rapl2	0	0	0	1	1	2	2	0		0.25	1.25
ENSMUSG00000069939	Gm12070	0	0	1	0	1	2	2	0		0.25	1.25
ENSMUSG00000082244	Gm8503	0	0	1	0	1	2	2	0		0.25	1.25
ENSMUSG00000104516	Gm9884	0	0	1	0	2	2	1	0		0.25	1.25
ENSMUSG00000102691	Gm37780	6	8	5	8	7	4	5	3		6.75	4.75
ENSMUSG00000113341	9430031K09Rik	9	10	7	10	13	14	8	12		9	11.75
ENSMUSG00000025738	Fbxl16	121	181	147	148	183	172	175	168		149.25	174.5
ENSMUSG00000023017	Asic1	10	17	11	10	11	17	18	21		12	16.75
ENSMUSG00000039611	Pgap4	77	92	111	100	112	155	116	99		95	120.5
ENSMUSG00000031740	Mmp2	16	22	22	29	36	61	33	24		22.25	38.5
ENSMUSG00000028719	Cmpk1	360	435	387	417	493	540	470	378		399.75	470.25
ENSMUSG00000068663	Clec16a	35	50	41	50	92	76	52	45		44	66.25
ENSMUSG00000030450	Oca2	14	14	10	24	21	43	40	15		15.5	29.75
ENSMUSG00000005150	Wdr83	40	46	23	37	59	51	42	40		36.5	48
ENSMUSG00000048756	Foxo3	175	267	262	222	292	342	256	248		231.5	284.5
ENSMUSG00000035131	Brinp3	0	4	3	2	0	1	0	1		2.25	0.5
ENSMUSG00000025916	Ppp1r42	3	4	0	2	1	1	0	0		2.25	0.5
ENSMUSG00000111459	Gm8031	1	0	1	0	3	4	2	0		0.5	2.25
ENSMUSG00000094446	Gm6344	4	8	5	5	10	11	11	4		5.5	9
ENSMUSG00000004113	Cacna1b	56	76	72	76	95	109	69	80		70	88.25
ENSMUSG00000021376	Tpmt	76	93	90	77	98	116	86	92		84	98
ENSMUSG00000002346	Slc25a42	2	6	6	2	7	7	4	11		4	7.25
ENSMUSG00000043388	Tmem130	45	82	46	67	80	93	60	88		60	80.25
ENSMUSG00000042596	Tfap2d	24	21	29	28	50	40	33	24		25.5	36.75
ENSMUSG00000053580	Tanc2	110	160	161	138	192	200	163	141		142.25	174
ENSMUSG00000029426	Scarb2	524	693	660	584	782	835	671	617		615.25	726.25
ENSMUSG00000030782	Tgfb1i1	37	36	29	49	46	54	47	40		37.75	46.75
ENSMUSG00000032252	Glce	210	304	245	228	333	309	261	270		246.75	293.25
ENSMUSG00000120012	Gm36220	122	152	158	132	128	133	121	85		141	116.75
ENSMUSG00000104524	Gm37333	2	5	5	4	9	13	4	6		4	8
ENSMUSG00000042524	Sun2	99	158	149	157	164	203	161	159		140.75	171.75
ENSMUSG00000040296	Rigi	2	5	0	4	3	10	6	5		2.75	6
ENSMUSG00000024383	Map3k2	160	185	203	157	222	263	198	177		176.25	215
ENSMUSG00000084950	Gm5577	9	4	4	6	11	6	8	9		5.75	8.5
ENSMUSG00000005994	Tyrp1	8	6	10	46	39	79	92	12		17.5	55.5
ENSMUSG00000118018	Gm54728	36	44	55	47	76	53	57	48		45.5	58.5
ENSMUSG00000032202	Rab27a	13	4	17	22	17	65	56	19		14	39.25
ENSMUSG00000027827	Kcnab1	26	36	24	42	47	40	39	37		32	40.75
ENSMUSG00000048799	Cep120	152	157	182	163	204	220	194	153		163.5	192.75
ENSMUSG00000099924	Gm28320	4	2	1	0	0	0	0	0		1.75	0
ENSMUSG00000066258	Trim12a	1	1	1	1	1	5	3	2		1	2.75
ENSMUSG00000115017	Gm2573	0	0	0	0	4	1	0	2		0	1.75
ENSMUSG00002076989	Gm23510	0	0	0	0	0	1	4	2		0	1.75
ENSMUSG00000052629	Gm9885	0	0	0	0	1	2	4	0		0	1.75
ENSMUSG00000086316	Nbdy	70	112	87	72	124	156	103	86		85.25	117.25
ENSMUSG00000026676	Ccdc3	0	1	2	1	2	7	7	1		1	4.25
ENSMUSG00000111172	Gm39302	0	1	1	0	0	5	2	4		0.5	2.75
ENSMUSG00000074575	Kcng1	1	6	4	2	1	2	0	1		3.25	1
ENSMUSG00000071568	Gm5874	5	12	9	4	3	3	5	4		7.5	3.75
ENSMUSG00000112909	Gm10120	9	11	8	14	14	14	11	14		10.5	13.25
ENSMUSG00000051951	Xkr4	36	49	23	37	41	64	41	52		36.25	49.5
ENSMUSG00000015401	Cltrn	13	18	17	24	34	46	16	27		18	30.75
ENSMUSG00000040896	Kcnd3	76	105	91	97	130	145	87	110		92.25	118
ENSMUSG00000052656	Rnf103	130	149	171	150	230	189	172	149		150	185
ENSMUSG00000065208	Gm24616	5	5	4	7	1	3	6	2		5.25	3
ENSMUSG00000105861	Gm43508	5	4	4	2	7	8	6	3		3.75	6
ENSMUSG00000052921	Arhgef15	3	9	2	5	9	24	12	6		4.75	12.75
ENSMUSG00000039201	Tbc1d25	30	29	31	45	38	47	41	40		33.75	41.5
ENSMUSG00000021534	Cfap90	6	12	11	6	12	11	20	11		8.75	13.5
ENSMUSG00000101400	Gm29596	2	1	2	3	0	2	1	1		2	1
ENSMUSG00000059866	Tnip2	4	4	7	9	9	12	9	6		6	9
ENSMUSG00000112959	Gm32834	2	2	3	1	3	3	2	4		2	3
ENSMUSG00000117006	Gm9224	0	2	1	1	3	1	2	2		1	2
ENSMUSG00000116851	Gm35576	1	2	0	1	2	3	2	1		1	2
ENSMUSG00000114165	Gm47513	0	2	1	1	2	3	2	1		1	2
ENSMUSG00000027965	Olfm3	14	18	12	20	21	25	20	16		16	20.5
ENSMUSG00000079038	D130040H23Rik	3	13	16	13	19	16	16	17		11.25	17
ENSMUSG00000042035	Igsf3	168	257	218	201	262	333	281	201		211	269.25
ENSMUSG00000105272	Gm43071	4	8	5	5	4	4	4	3		5.5	3.75
ENSMUSG00000029410	Ppef2	2	2	1	2	2	5	2	5		1.75	3.5
ENSMUSG00000106992	Gm43167	2	3	1	0	4	4	2	2		1.5	3
ENSMUSG00000108442	Rpl15-ps5	0	2	2	0	4	2	3	1		1	2.5
ENSMUSG00000109727	Gm45464	8	7	11	6	7	7	5	3		8	5.5
ENSMUSG00000043843	Tmem145	4	8	9	7	11	11	7	9		7	9.5
ENSMUSG00000107201	5930420M18Rik	18	24	27	19	28	33	25	23		22	27.25
ENSMUSG00000009293	Ube2g2	132	199	168	169	221	238	202	159		167	205
ENSMUSG00000121691	1600029O15Rik	8	12	5	11	14	9	21	13		9	14.25
ENSMUSG00000037852	Cpe	557	823	732	692	924	976	768	713		701	845.25
ENSMUSG00000028756	Pink1	114	166	139	149	160	237	169	158		142	181
ENSMUSG00000059355	Wdr83os	89	107	81	51	141	87	126	94		82	112
ENSMUSG00000059810	Rgs3	29	52	35	49	72	49	47	52		41.25	55
ENSMUSG00000096768	Erdr1y	144	137	80	32	58	30	37	56		98.25	45.25
ENSMUSG00000119977	Gm56496	29	28	16	28	17	18	25	14		25.25	18.5
ENSMUSG00000031749	St3gal2	138	203	202	153	207	229	214	184		174	208.5
ENSMUSG00000075465	Gm10837	6	12	5	3	10	10	15	8		6.5	10.75
ENSMUSG00000051910	Sox6	25	28	27	23	32	47	51	24		25.75	38.5
ENSMUSG00000113031	Gm34552	28	24	22	33	37	32	30	29		26.75	32
ENSMUSG00000107909	2610017A05Rik	3	3	5	2	1	4	0	0		3.25	1.25
ENSMUSG00000000318	Clec10a	0	1	4	0	3	5	2	3		1.25	3.25
ENSMUSG00000058756	Thra	543	781	684	768	784	945	813	728		694	817.5
ENSMUSG00000041193	Pla2g5	41	36	42	33	49	87	63	38		38	59.25
ENSMUSG00000024121	Atp6v0c	5	6	7	4	5	10	7	10		5.5	8
ENSMUSG00000109539	Gm44667	16	12	7	13	7	9	9	8		12	8.25
ENSMUSG00000038619	Ensa	281	332	274	278	423	368	332	282		291.25	351.25
ENSMUSG00000021614	Vcan	171	223	194	172	300	363	245	174		190	270.5
ENSMUSG00000002731	Prkra	340	459	427	385	525	583	510	368		402.75	496.5
ENSMUSG00000107591	Gm6794	3	6	4	3	4	3	1	0		4	2
ENSMUSG00000102305	Gm38192	8	9	9	6	9	11	12	8		8	10
ENSMUSG00000022263	Trio	353	385	516	398	571	550	449	428		413	499.5
ENSMUSG00000115210	Gm49308	1	1	4	1	0	0	0	1		1.75	0.25
ENSMUSG00000041202	Pla2g2d	0	1	3	3	0	1	0	0		1.75	0.25
ENSMUSG00000023019	Gpd1	0	1	3	3	0	1	0	0		1.75	0.25
ENSMUSG00000099913	Gm28551	3	1	3	0	0	1	0	0		1.75	0.25
ENSMUSG00000055494	Gm14168	1	3	4	1	1	1	0	1		2.25	0.75
ENSMUSG00000097093	C330013E15Rik	0	2	3	0	3	3	2	3		1.25	2.75
ENSMUSG00000058183	Mmel1	1	0	1	1	3	3	3	0		0.75	2.25
ENSMUSG00000063684	Hadhb-ps	1	0	0	0	3	3	1	0		0.25	1.75
ENSMUSG00000028672	Hmgcl	110	161	149	140	196	202	159	136		140	173.25
ENSMUSG00000084166	Gm6451	23	35	26	20	20	20	20	18		26	19.5
ENSMUSG00000041439	Mfsd6	41	76	67	64	76	96	69	73		62	78.5
ENSMUSG00000032463	Faim	181	219	196	189	253	281	218	191		196.25	235.75
ENSMUSG00000031465	Angpt2	7	10	4	6	4	4	5	4		6.75	4.25
ENSMUSG00000020812	Snhg16	11	3	16	14	5	9	4	3		11	5.25
ENSMUSG00000040451	Sgms1	44	52	68	54	68	100	72	55		54.5	73.75
ENSMUSG00000108521	Gm44639	5	15	11	5	15	16	10	15		9	14
ENSMUSG00000105148	Gm42700	0	2	1	1	6	2	2	2		1	3
ENSMUSG00000097709	2810429I04Rik	38	67	61	54	34	59	36	27		55	39
ENSMUSG00000019146	Cacng2	40	51	34	44	42	48	57	65		42.25	53
ENSMUSG00000031286	Glt28d2	1	2	5	1	7	4	2	6		2.25	4.75
ENSMUSG00000121198	Gm57453	4	4	10	4	6	12	12	7		5.5	9.25
ENSMUSG00000115280	Gm7107	8	7	12	12	2	3	9	9		9.75	5.75
ENSMUSG00000028341	Nr4a3	9	13	8	7	14	14	8	17		9.25	13.25
ENSMUSG00000051062	Fbll1	6	15	11	9	16	17	9	18		10.25	15
ENSMUSG00000051747	Ttn	10	8	4	6	11	19	6	24		7	15
ENSMUSG00000120087	Gm57282	9	11	10	12	5	11	9	5		10.5	7.5
ENSMUSG00000031538	Plat	70	76	58	77	98	129	105	61		70.25	98.25
ENSMUSG00000048004	Tmem196	25	34	28	43	75	57	48	28		32.5	52
ENSMUSG00000078502	Zfp268	6	13	9	7	16	19	23	6		8.75	16
ENSMUSG00000073565	Prr16	1	6	5	6	10	9	12	3		4.5	8.5
ENSMUSG00000110419	AW046200	10	6	7	4	5	5	5	1		6.75	4
ENSMUSG00000042821	Snai1	0	0	2	0	4	3	2	0		0.5	2.25
ENSMUSG00000029166	Mapre3	12	23	26	24	27	30	25	28		21.25	27.5
ENSMUSG00000051242	Pcdhb9	9	10	7	9	16	8	12	12		8.75	12
ENSMUSG00000066042	Med18	47	69	64	49	48	49	50	38		57.25	46.25
ENSMUSG00000120632	Gm57460	0	3	3	2	2	0	0	0		2	0.5
ENSMUSG00000015476	Prrt1	2	2	0	2	3	5	2	2		1.5	3
ENSMUSG00000106733	Gm36186	1	1	3	1	5	3	2	2		1.5	3
ENSMUSG00000106248	Gm9728	0	0	0	2	2	1	4	1		0.5	2
ENSMUSG00000050379	Septin6	237	302	267	280	351	392	324	253		271.5	330
ENSMUSG00000022359	Ntaq1	38	39	38	43	23	40	36	19		39.5	29.5
ENSMUSG00000069631	Strada	52	84	77	68	56	69	52	45		70.25	55.5
ENSMUSG00000061578	Ksr2	43	78	67	71	76	108	66	90		64.75	85
ENSMUSG00000044408	Sptssa	303	520	436	503	588	646	549	433		440.5	554
ENSMUSG00000042632	Pla2g6	12	13	22	19	27	30	19	17		16.5	23.25
ENSMUSG00000040249	Lrp1	111	133	158	112	214	233	144	128		128.5	179.75
ENSMUSG00000033107	Rnf125	4	6	6	8	1	6	5	2		6	3.5
ENSMUSG00000041649	Klf8	39	38	35	43	52	60	42	39		38.75	48.25
ENSMUSG00000019808	Adat2	30	72	60	82	33	31	54	36		61	38.5
ENSMUSG00000065259	Snora30	39	74	52	56	31	28	62	19		55.25	35
ENSMUSG00000049396	Gemin4	5	7	13	10	5	6	7	3		8.75	5.25
ENSMUSG00000085067	Gm15631	2	0	0	4	5	2	4	3		1.5	3.5
ENSMUSG00000020917	Acly	504	678	627	521	699	800	651	592		582.5	685.5
ENSMUSG00000032261	Sh3bgrl2	186	239	243	218	268	335	255	221		221.5	269.75
ENSMUSG00000024958	Gpr137	18	33	28	25	35	42	32	26		26	33.75
ENSMUSG00000041044	Lrit1	1	0	1	3	0	0	0	0		1.25	0
ENSMUSG00000064782	Gm22685	0	1	3	1	0	0	0	0		1.25	0
ENSMUSG00000114936	Gm47061	0	3	1	1	0	0	0	0		1.25	0
ENSMUSG00000103433	Gm2272	1	3	0	1	0	0	0	0		1.25	0
ENSMUSG00000046056	Sbsn	1	3	0	1	0	0	0	0		1.25	0
ENSMUSG00000087523	Gm12319	1	3	1	0	0	0	0	0		1.25	0
ENSMUSG00000084350	Znf41-ps	1	3	0	1	0	0	0	0		1.25	0
ENSMUSG00000073424	Cyp4f15	3	3	5	2	2	2	2	2		3.25	2
ENSMUSG00000102194	Gm38169	0	0	0	0	3	1	1	0		0	1.25
ENSMUSG00000023935	Spats1	0	0	0	0	1	3	1	0		0	1.25
ENSMUSG00000005951	Shpk	1	1	2	3	3	6	3	2		1.75	3.5
ENSMUSG00000059316	Slc27a4	62	97	91	78	105	114	97	82		82	99.5
ENSMUSG00000052544	St6galnac3	18	28	26	22	28	47	31	26		23.5	33
[truncated: 55,181 more rows]
